# Supplementary material for: Patterns of Exposure and Infection with Microparasites in Iberian Wild Carnivores: A Review and Meta-Analysis
Source: Animals (Basel). 2021 Sep 16;11(9):2708. doi: 10.3390/ani11092708 (PMC8469010; doi:10.3390/ani11092708)
Supplement: Supplementary file 1 [file animals-11-02708-s001.zip › Raw Data Iberian carnivores.xlsx]

## Sheet: Data
Title	Author, year	Region/s	BioRegion	Host Species	Host Family	Host Suborder	Sample size	Positive	Pathogen	"group"	Technique	Direct/Indirect
A molecular survey of Piroplasmida and Hepatozoon isolated from domestic and wild animals in Burgos (northern Spain)	Gimenez 2009	CyL	2	Meles meles	Mustelidae	Caniformia	5	1	Babesia sp.	Protozoa	PCR	Direct
A molecular survey of Piroplasmida and Hepatozoon isolated from domestic and wild animals in Burgos (northern Spain)	Gimenez 2009	CyL	2	Meles meles	Mustelidae	Caniformia	5	0	Hepatozoon sp.	Protozoa	PCR	Direct
A molecular survey of Piroplasmida and Hepatozoon isolated from domestic and wild animals in Burgos (northern Spain)	Gimenez 2009	CyL	2	Vulpes vulpes	Canidae	Caniformia	5	1	Babesia vulpes	Protozoa	PCR	Direct
A molecular survey of Piroplasmida and Hepatozoon isolated from domestic and wild animals in Burgos (northern Spain)	Gimenez 2009	CyL	2	Vulpes vulpes	Canidae	Caniformia	5	1	Hepatozoon canis	Protozoa	PCR	Direct
A parasitological survey of wild red foxes (Vulpes vulpes) from the province of Guadalajara, Spain	Criado-Fornelio 2000	CLM	4	Vulpes vulpes	Canidae	Caniformia	67	50	Leishmania infantum	Protozoa	PCR	Direct
A serological survey of common feline pathogens in free-living European wildcats (Felis silvestris) in central Spain	Millán 2009c	CLM	3	Felis silvestris	Felidae	Feliformia	20	16	Calicivirus	Virus	ELISA	Indirect
A serological survey of common feline pathogens in free-living European wildcats (Felis silvestris) in central Spain	Millán 2009c	CLM	3	Felis silvestris	Felidae	Feliformia	22	6	Chlamydophila	Bacteria	ELISA	Indirect
A serological survey of common feline pathogens in free-living European wildcats (Felis silvestris) in central Spain	Millán 2009c	CLM	3	Felis silvestris	Felidae	Feliformia	22	0	FCoV	Virus	ELISA	Indirect
A serological survey of common feline pathogens in free-living European wildcats (Felis silvestris) in central Spain	Millán 2009c	CLM	3	Felis silvestris	Felidae	Feliformia	20	4	Feline Herpesvirus	Virus	ELISA	Indirect
A serological survey of common feline pathogens in free-living European wildcats (Felis silvestris) in central Spain	Millán 2009c	CLM	3	Felis silvestris	Felidae	Feliformia	20	3	FeLV	Virus	Ag ELISA	Direct
A serological survey of common feline pathogens in free-living European wildcats (Felis silvestris) in central Spain	Millán 2009c	CLM	3	Felis silvestris	Felidae	Feliformia	22	17	FeLV	Virus	ELISA	Indirect
A serological survey of common feline pathogens in free-living European wildcats (Felis silvestris) in central Spain	Millán 2009c	CLM	3	Felis silvestris	Felidae	Feliformia	22	0	FIV	Virus	ELISA	Indirect
A serological survey of common feline pathogens in free-living European wildcats (Felis silvestris) in central Spain	Millán 2009c	CLM	3	Felis silvestris	Felidae	Feliformia	22	4	Protoparvovirus	Virus	ELISA	Indirect
Aleutian Disease Serology, Protein Electrophoresis, and Pathology of the European Mink (Mustela lutreola) from Navarra, Spain	Sánchez-Migallón 2008	Navarra	2	Neovison vison	Mustelidae	Caniformia	23	0	Amdoparvovirus	Virus	Necropsy	Direct
Aleutian Disease Serology, Protein Electrophoresis, and Pathology of the European Mink (Mustela lutreola) from Navarra, Spain	Sánchez-Migallón 2008	Navarra	2	Neovison vison	Mustelidae	Caniformia	84	0	Amdoparvovirus	Virus	CIEP	Indirect
Aleutian Disease Serology, Protein Electrophoresis, and Pathology of the European Mink (Mustela lutreola) from Navarra, Spain	Sánchez-Migallón 2008	Navarra	2	Neovison vison	Mustelidae	Caniformia	23	1	CDV	Virus	Necropsy	Direct
ALEUTIAN MINK DISEASE PARVOVIRUS IN WILD RIPARIAN CARNIVORES IN SPAIN	Mañas 2001	Galicia	1	Lutra lutra	Mustelidae	Caniformia	1	1	Amdoparvovirus	Virus	PCR	Direct
ALEUTIAN MINK DISEASE PARVOVIRUS IN WILD RIPARIAN CARNIVORES IN SPAIN	Mañas 2001	Alava	2	Mustela lutreola	Mustelidae	Caniformia	1	1	Amdoparvovirus	Virus	PCR	Direct
ALEUTIAN MINK DISEASE PARVOVIRUS IN WILD RIPARIAN CARNIVORES IN SPAIN	Mañas 2001	Several	2	Mustela lutreola	Mustelidae	Caniformia	12	3	Amdoparvovirus	Virus	CEP	Indirect
ALEUTIAN MINK DISEASE PARVOVIRUS IN WILD RIPARIAN CARNIVORES IN SPAIN	Mañas 2001	Several		Neovison vison	Mustelidae	Caniformia	5	2	Amdoparvovirus	Virus	PCR	Direct
ALEUTIAN MINK DISEASE PARVOVIRUS IN WILD RIPARIAN CARNIVORES IN SPAIN	Mañas 2001	Several		Neovison vison	Mustelidae	Caniformia	14	0	Amdoparvovirus	Virus	CEP	Indirect
An Investigation into Alternative Reservoirs of Canine Leishmaniasis on the Endemic Island of Mallorca (Spain)	Millán 2011	Balearic Islands	5	Genetta genetta	Viverridae	Feliformia	10	1	Leishmania infantum	Protozoa	PCR	Direct
An Investigation into Alternative Reservoirs of Canine Leishmaniasis on the Endemic Island of Mallorca (Spain)	Millán 2011	Balearic Islands	5	Martes martes	Mustelidae	Caniformia	23	9	Leishmania infantum	Protozoa	PCR	Direct
An Investigation into Alternative Reservoirs of Canine Leishmaniasis on the Endemic Island of Mallorca (Spain)	Millán 2011	Balearic Islands	5	Mustela nivalis	Mustelidae	Caniformia	2	0	Leishmania infantum	Protozoa	PCR	Direct
Anaplasmataceae in wild ungulates and carnivores in northern Spain	García-Pérez 2015	Basque Country	1	Canis lupus	Canidae	Caniformia	2	0	Anaplasmataceae	Bacteria	PCR	Direct
Anaplasmataceae in wild ungulates and carnivores in northern Spain	García-Pérez 2015	Basque Country	1	Felis silvestris	Felidae	Feliformia	8	0	Anaplasmataceae	Bacteria	PCR	Direct
Anaplasmataceae in wild ungulates and carnivores in northern Spain	García-Pérez 2015	Basque Country	1	Genetta genetta	Viverridae	Feliformia	14	1	Anaplasmataceae	Bacteria	PCR	Direct
Anaplasmataceae in wild ungulates and carnivores in northern Spain	García-Pérez 2015	Basque Country	1	Lutra lutra	Mustelidae	Caniformia	2	0	Anaplasmataceae	Bacteria	PCR	Direct
Anaplasmataceae in wild ungulates and carnivores in northern Spain	García-Pérez 2015	Basque Country	1	Martes foina	Mustelidae	Caniformia	22	0	Anaplasmataceae	Bacteria	PCR	Direct
Anaplasmataceae in wild ungulates and carnivores in northern Spain	García-Pérez 2015	Basque Country	1	Martes martes	Mustelidae	Caniformia	14	0	Anaplasmataceae	Bacteria	PCR	Direct
Anaplasmataceae in wild ungulates and carnivores in northern Spain	García-Pérez 2015	Basque Country	1	Meles meles	Mustelidae	Caniformia	130	2	Anaplasmataceae	Bacteria	PCR	Direct
Anaplasmataceae in wild ungulates and carnivores in northern Spain	García-Pérez 2015	Basque Country	1	Mustela erminea	Mustelidae	Caniformia	1	0	Anaplasmataceae	Bacteria	PCR	Direct
Anaplasmataceae in wild ungulates and carnivores in northern Spain	García-Pérez 2015	Basque Country	1	Mustela nivalis	Mustelidae	Caniformia	6	0	Anaplasmataceae	Bacteria	PCR	Direct
Anaplasmataceae in wild ungulates and carnivores in northern Spain	García-Pérez 2015	Basque Country	1	Mustela putorius	Mustelidae	Caniformia	6	0	Anaplasmataceae	Bacteria	PCR	Direct
Anaplasmataceae in wild ungulates and carnivores in northern Spain	García-Pérez 2015	Basque Country	1	Neovison vison	Mustelidae	Caniformia	2	0	Anaplasmataceae	Bacteria	PCR	Direct
Anaplasmataceae in wild ungulates and carnivores in northern Spain	García-Pérez 2015	Basque Country	1	Vulpes vulpes	Canidae	Caniformia	54	0	Anaplasmataceae	Bacteria	PCR	Direct
Antibodies to Mycobacterium bovis in Wild Carnivores from Don˜ ana National Park (Spain)	Martín-Atance 2006	Andalucia	5	Genetta genetta	Viverridae	Feliformia	4	0	Mycobacterium bovis	Bacteria	ELISA	Indirect
Antibodies to Mycobacterium bovis in Wild Carnivores from Don˜ ana National Park (Spain)	Martín-Atance 2006	Andalucia	5	Herpestes ichneumon	Herpestidae	Feliformia	5	0	Mycobacterium bovis	Bacteria	ELISA	Indirect
Antibodies to Mycobacterium bovis in Wild Carnivores from Don˜ ana National Park (Spain)	Martín-Atance 2006	Andalucia	5	Lutra lutra	Mustelidae	Caniformia	1	0	Mycobacterium bovis	Bacteria	ELISA	Indirect
Antibodies to Mycobacterium bovis in Wild Carnivores from Don˜ ana National Park (Spain)	Martín-Atance 2006	Andalucia	5	Lynx pardinus	Felidae	Feliformia	39	1	Mycobacterium bovis	Bacteria	ELISA	Indirect
Antibodies to Mycobacterium bovis in Wild Carnivores from Don˜ ana National Park (Spain)	Martín-Atance 2006	Andalucia	5	Meles meles	Mustelidae	Caniformia	31	7	Mycobacterium bovis	Bacteria	ELISA	Indirect
Antibodies to Mycobacterium bovis in Wild Carnivores from Don˜ ana National Park (Spain)	Martín-Atance 2006	Andalucia	5	Vulpes vulpes	Canidae	Caniformia	118	5	Mycobacterium bovis	Bacteria	ELISA	Indirect
Antibodies to Rickettsia spp. and Borrelia burgdorferi in Spanish Wild Red Foxes (Vulpes vulpes)	Lledó 2016	CyL	4	Vulpes vulpes	Canidae	Caniformia	314	26	Borrelia burdogferi	Bacteria	IF	Indirect
Antibodies to Rickettsia spp. and Borrelia burgdorferi in Spanish Wild Red Foxes (Vulpes vulpes)	Lledó 2016	CyL	4	Vulpes vulpes	Canidae	Caniformia	314	21	Rickettsia slovaca	Bacteria	IF	Indirect
Antibodies to Rickettsia spp. and Borrelia burgdorferi in Spanish Wild Red Foxes (Vulpes vulpes)	Lledó 2016	CyL	4	Vulpes vulpes	Canidae	Caniformia	314	6	Rickettsia typhi	Bacteria	IF	Indirect
Antibodies to West Nile virus and related flaviviruses in wild boar, red foxes and other mesomammals from Spain	Gutiérrez-Guzmán 2012	CLM	3	Vulpes vulpes	Canidae	Caniformia	92	20	Flavivirus	Virus	ELISA	Indirect
Antibodies to West Nile virus and related flaviviruses in wild boar, red foxes and other mesomammals from Spain	Gutiérrez-Guzmán 2012	Andalucia	5	Vulpes vulpes	Canidae	Caniformia	11	1	Flavivirus	Virus	ELISA	Indirect
Babesia microti-like piroplasm (syn. Babesia vulpes) infection in red foxes (Vulpes vulpes) in NW Spain (Galicia) and its relationship with Ixodes hexagonus	Checa 2018	Galicia	1	Vulpes vulpes	Canidae	Caniformia	237	171	Babesia vulpes	Protozoa	PCR	Direct
Canine Adenovirus type 1 (CAdV-1) in free-ranging European brown-bear (Ursus arctos arctos): a threat for Cantabrian population?	García-Marin 2018	Asturias/CyL	1	Ursus arctos	Ursidae	Caniformia	14	4	CAdV-1	Virus	IHC	Direct
Canine distemper virus may affect European wild cat populations in Central Spain	Candela 2019	CLM	4	Felis silvestris	Felidae	Feliformia	9	0	CDV	Virus	Ag ELISA	Direct
Canine distemper virus may affect European wild cat populations in Central Spain	Candela 2019	CLM	4	Felis silvestris	Felidae	Feliformia	9	7	CDV	Virus	ELISA	Indirect
Canine distemper virus may affect European wild cat populations in Central Spain	Candela 2019	CLM	4	Felis silvestris	Felidae	Feliformia	9	2	Chlamydophila	Bacteria	PCR	Direct
Canine distemper virus may affect European wild cat populations in Central Spain	Candela 2019	CLM	4	Felis silvestris	Felidae	Feliformia	9	0	Chlamydophila	Bacteria	ELISA	Indirect
Canine distemper virus may affect European wild cat populations in Central Spain	Candela 2019	CLM	4	Felis silvestris	Felidae	Feliformia	9	0	FCoV	Virus	Ag ELISA	Direct
Canine distemper virus may affect European wild cat populations in Central Spain	Candela 2019	CLM	4	Felis silvestris	Felidae	Feliformia	9	0	FCoV	Virus	ELISA	Indirect
Canine distemper virus may affect European wild cat populations in Central Spain	Candela 2019	CLM	4	Felis silvestris	Felidae	Feliformia	9	0	FeLV	Virus	Ag ELISA	Direct
Canine distemper virus may affect European wild cat populations in Central Spain	Candela 2019	CLM	4	Felis silvestris	Felidae	Feliformia	9	4	FeLV	Virus	ELISA	Indirect
Canine distemper virus may affect European wild cat populations in Central Spain	Candela 2019	CLM	4	Felis silvestris	Felidae	Feliformia	9	0	FIV	Virus	ELISA	Indirect
Canine distemper virus may affect European wild cat populations in Central Spain	Candela 2019	CLM	4	Felis silvestris	Felidae	Feliformia	9	3	Leptospira sp.	Bacteria	ELISA	Indirect
Canine distemper virus may affect European wild cat populations in Central Spain	Candela 2019	CLM	4	Felis silvestris	Felidae	Feliformia	9	0	Neospora caninum	Protozoa	ELISA	Indirect
Canine distemper virus may affect European wild cat populations in Central Spain	Candela 2019	CLM	4	Felis silvestris	Felidae	Feliformia	9	2	Protoparvovirus	Virus	Ag ELISA	Direct
Canine distemper virus may affect European wild cat populations in Central Spain	Candela 2019	CLM	4	Felis silvestris	Felidae	Feliformia	9	5	Protoparvovirus	Virus	ELISA	Indirect
Canine distemper virus may affect European wild cat populations in Central Spain	Candela 2019	CLM	4	Felis silvestris	Felidae	Feliformia	9	5	Toxoplasma gondii	Protozoa	ELISA	Indirect
Carriage of pathogenic Leptospira in carnivores at the wild/domestic interface	Millán 2019	Catalonia	5	Genetta genetta	Viverridae	Feliformia	30	3	Leptospira sp.	Bacteria	culture+IF+PCR	Direct
Carriage of pathogenic Leptospira in carnivores at the wild/domestic interface	Millán 2019	Catalonia	5	Martes foina	Mustelidae	Caniformia	8	0	Leptospira sp.	Bacteria	culture+IF+PCR	Direct
Carriage of pathogenic Leptospira in carnivores at the wild/domestic interface	Millán 2019	Catalonia	5	Meles meles	Mustelidae	Caniformia	2	0	Leptospira sp.	Bacteria	culture+IF+PCR	Direct
Carriage of pathogenic Leptospira in carnivores at the wild/domestic interface	Millán 2019	Catalonia	5	Mustela nivalis	Mustelidae	Caniformia	2	0	Leptospira sp.	Bacteria	culture+IF+PCR	Direct
Carriage of pathogenic Leptospira in carnivores at the wild/domestic interface	Millán 2019	Catalonia	5	Vulpes vulpes	Canidae	Caniformia	9	1	Leptospira sp.	Bacteria	culture+IF+PCR	Direct
Characterization of widespread canine leishmaniasis among wild carnivores from Spain	Sobrino 2008b	Asturias/Basque Country	1	Canis lupus	Canidae	Caniformia	33	6	Leishmania infantum	Protozoa	PCR	Direct
Characterization of widespread canine leishmaniasis among wild carnivores from Spain	Sobrino 2008b	CyL/Aragón	2	Canis lupus	Canidae	Caniformia	6	2	Leishmania infantum	Protozoa	PCR	Direct
Characterization of widespread canine leishmaniasis among wild carnivores from Spain	Sobrino 2008b	Andalucia	5	Genetta genetta	Viverridae	Feliformia	4	1	Leishmania infantum	Protozoa	PCR	Direct
Characterization of widespread canine leishmaniasis among wild carnivores from Spain	Sobrino 2008b	Andalucia	5	Herpestes ichneumon	Herpestidae	Feliformia	7	2	Leishmania infantum	Protozoa	PCR	Direct
Characterization of widespread canine leishmaniasis among wild carnivores from Spain	Sobrino 2008b	Andalucia	3	Lynx pardinus	Felidae	Feliformia	1	1	Leishmania infantum	Protozoa	PCR	Direct
Characterization of widespread canine leishmaniasis among wild carnivores from Spain	Sobrino 2008b	Andalucia	5	Lynx pardinus	Felidae	Feliformia	3	0	Leishmania infantum	Protozoa	PCR	Direct
Characterization of widespread canine leishmaniasis among wild carnivores from Spain	Sobrino 2008b	Andalucia	5	Mustela putorius	Mustelidae	Caniformia	1	0	Leishmania infantum	Protozoa	PCR	Direct
Characterization of widespread canine leishmaniasis among wild carnivores from Spain	Sobrino 2008b	Asturias/Basque Country	1	Vulpes vulpes	Canidae	Caniformia	38	8	Leishmania infantum	Protozoa	PCR	Direct
Characterization of widespread canine leishmaniasis among wild carnivores from Spain	Sobrino 2008b	CyL/Aragón	2	Vulpes vulpes	Canidae	Caniformia	61	4	Leishmania infantum	Protozoa	PCR	Direct
Characterization of widespread canine leishmaniasis among wild carnivores from Spain	Sobrino 2008b	CLM	3	Vulpes vulpes	Canidae	Caniformia	40	9	Leishmania infantum	Protozoa	PCR	Direct
Characterization of widespread canine leishmaniasis among wild carnivores from Spain	Sobrino 2008b	Andalucia	5	Vulpes vulpes	Canidae	Caniformia	12	1	Leishmania infantum	Protozoa	PCR	Direct
Coxiella burnetii DNA detected in domestic ruminants and wildlife from Portugal	Cumbassa 2015	Portugal	6	Genetta genetta	Viverridae	Feliformia	3	0	Coxiella burnetii	Bacteria	PCR	Direct
Coxiella burnetii DNA detected in domestic ruminants and wildlife from Portugal	Cumbassa 2015	Portugal	6	Herpestes ichneumon	Herpestidae	Feliformia	45	5	Coxiella burnetii	Bacteria	PCR	Direct
Coxiella burnetii DNA detected in domestic ruminants and wildlife from Portugal	Cumbassa 2015	Portugal	6	Meles meles	Mustelidae	Caniformia	1	0	Coxiella burnetii	Bacteria	PCR	Direct
Coxiella burnetii DNA detected in domestic ruminants and wildlife from Portugal	Cumbassa 2015	Portugal	6	Mustela nivalis	Mustelidae	Caniformia	2	0	Coxiella burnetii	Bacteria	PCR	Direct
Coxiella burnetii DNA detected in domestic ruminants and wildlife from Portugal	Cumbassa 2015	Portugal	6	Vulpes vulpes	Canidae	Caniformia	4	0	Coxiella burnetii	Bacteria	PCR	Direct
Detection of Feline leukemia virus in the endangered Iberian lynx (Lynx pardinus)	Luaces 2008	Andalucia	3	Lynx pardinus	Felidae	Feliformia	4	1	FeLV	Virus	PCR	Direct
Detection of Feline leukemia virus in the endangered Iberian lynx (Lynx pardinus)	Luaces 2008	Andalucia	5	Lynx pardinus	Felidae	Feliformia	21	5	FeLV	Virus	PCR	Direct
Detection of Feline leukemia virus in the endangered Iberian lynx (Lynx pardinus)	Luaces 2008	Andalucia	3	Lynx pardinus	Felidae	Feliformia	4	0	FIV	Virus	PCR	Direct
Detection of Feline leukemia virus in the endangered Iberian lynx (Lynx pardinus)	Luaces 2008	Andalucia	5	Lynx pardinus	Felidae	Feliformia	21	0	FIV	Virus	PCR	Direct
Detection of Rickettsia massiliae/Bar29 and Rickettsia conorii in red foxes (Vulpes vulpes) and their Rhipicephalus sanguineus complex ticks	Ortuño 2018	Catalonia	5	Vulpes vulpes	Canidae	Caniformia	135	34	Rickettsia conorii	Bacteria	IFA	Indirect
Detection of Rickettsia massiliae/Bar29 and Rickettsia conorii in red foxes (Vulpes vulpes) and their Rhipicephalus sanguineus complex ticks	Ortuño 2018	Catalonia	5	Vulpes vulpes	Canidae	Caniformia	135	62	Rickettsia massiliae	Bacteria	IFA	Indirect
Disease Surveillance during the Reintroduction of the Iberian Lynx (Lynx pardinus) in Southwestern Spain	Nájera 2021	Extremadura	3	Genetta genetta	Viverridae	Feliformia	13	0	CDV	Virus	PCR	Direct
Disease Surveillance during the Reintroduction of the Iberian Lynx (Lynx pardinus) in Southwestern Spain	Nájera 2021	Extremadura	3	Genetta genetta	Viverridae	Feliformia	5	3	CDV	Virus	ELISA	Indirect
Disease Surveillance during the Reintroduction of the Iberian Lynx (Lynx pardinus) in Southwestern Spain	Nájera 2021	Extremadura	3	Genetta genetta	Viverridae	Feliformia	5	0	Protoparvovirus	Virus	ELISA	Indirect
Disease Surveillance during the Reintroduction of the Iberian Lynx (Lynx pardinus) in Southwestern Spain	Nájera 2021	Extremadura	3	Herpestes ichneumon	Herpestidae	Feliformia	27	0	CDV	Virus	PCR	Direct
Disease Surveillance during the Reintroduction of the Iberian Lynx (Lynx pardinus) in Southwestern Spain	Nájera 2021	Extremadura	3	Herpestes ichneumon	Herpestidae	Feliformia	21	1	CDV	Virus	ELISA	Indirect
Disease Surveillance during the Reintroduction of the Iberian Lynx (Lynx pardinus) in Southwestern Spain	Nájera 2021	Extremadura	3	Herpestes ichneumon	Herpestidae	Feliformia	21	0	Protoparvovirus	Virus	ELISA	Indirect
Disease Surveillance during the Reintroduction of the Iberian Lynx (Lynx pardinus) in Southwestern Spain	Nájera 2021	Extremadura	3	Lynx pardinus	Felidae	Feliformia	67	0	Calicivirus	Virus	PCR	Direct
Disease Surveillance during the Reintroduction of the Iberian Lynx (Lynx pardinus) in Southwestern Spain	Nájera 2021	Extremadura	3	Lynx pardinus	Felidae	Feliformia	19	1	Calicivirus	Virus	ELISA	Indirect
Disease Surveillance during the Reintroduction of the Iberian Lynx (Lynx pardinus) in Southwestern Spain	Nájera 2021	Extremadura	3	Lynx pardinus	Felidae	Feliformia	67	0	CDV	Virus	PCR	Direct
Disease Surveillance during the Reintroduction of the Iberian Lynx (Lynx pardinus) in Southwestern Spain	Nájera 2021	Extremadura	3	Lynx pardinus	Felidae	Feliformia	52	3	CDV	Virus	ELISA	Indirect
Disease Surveillance during the Reintroduction of the Iberian Lynx (Lynx pardinus) in Southwestern Spain	Nájera 2021	Extremadura	3	Lynx pardinus	Felidae	Feliformia	15	3	Cytauxzoon sp.	Protozoa	PCR	Direct
Disease Surveillance during the Reintroduction of the Iberian Lynx (Lynx pardinus) in Southwestern Spain	Nájera 2021	Extremadura	3	Lynx pardinus	Felidae	Feliformia	67	1	FCoV	Virus	PCR	Direct
Disease Surveillance during the Reintroduction of the Iberian Lynx (Lynx pardinus) in Southwestern Spain	Nájera 2021	Extremadura	3	Lynx pardinus	Felidae	Feliformia	52	0	FCoV	Virus	ELISA	Indirect
Disease Surveillance during the Reintroduction of the Iberian Lynx (Lynx pardinus) in Southwestern Spain	Nájera 2021	Extremadura	3	Lynx pardinus	Felidae	Feliformia	67	0	Feline Herpesvirus	Virus	PCR	Direct
Disease Surveillance during the Reintroduction of the Iberian Lynx (Lynx pardinus) in Southwestern Spain	Nájera 2021	Extremadura	3	Lynx pardinus	Felidae	Feliformia	19	0	Feline Herpesvirus	Virus	ELISA	Indirect
Disease Surveillance during the Reintroduction of the Iberian Lynx (Lynx pardinus) in Southwestern Spain	Nájera 2021	Extremadura	3	Lynx pardinus	Felidae	Feliformia	57	3	FeLV	Virus	Ag ELISA	Direct
Disease Surveillance during the Reintroduction of the Iberian Lynx (Lynx pardinus) in Southwestern Spain	Nájera 2021	Extremadura	3	Lynx pardinus	Felidae	Feliformia	67	1	FeLV	Virus	PCR	Direct
Disease Surveillance during the Reintroduction of the Iberian Lynx (Lynx pardinus) in Southwestern Spain	Nájera 2021	Extremadura	3	Lynx pardinus	Felidae	Feliformia	67	0	FIV	Virus	ELISA	Indirect
Disease Surveillance during the Reintroduction of the Iberian Lynx (Lynx pardinus) in Southwestern Spain	Nájera 2021	Extremadura	3	Lynx pardinus	Felidae	Feliformia	51	0	Leptospira sp.	Bacteria	PCR	Direct
Disease Surveillance during the Reintroduction of the Iberian Lynx (Lynx pardinus) in Southwestern Spain	Nájera 2021	Extremadura	3	Lynx pardinus	Felidae	Feliformia	67	3	Protoparvovirus	Virus	PCR	Direct
Disease Surveillance during the Reintroduction of the Iberian Lynx (Lynx pardinus) in Southwestern Spain	Nájera 2021	Extremadura	3	Lynx pardinus	Felidae	Feliformia	13	1	Protoparvovirus	Virus	ELISA	Indirect
Disease Surveillance during the Reintroduction of the Iberian Lynx (Lynx pardinus) in Southwestern Spain	Nájera 2021	Extremadura	3	Lynx pardinus	Felidae	Feliformia	17	2	Pseudorabies virus	Virus	PCR	Direct
Disease Surveillance during the Reintroduction of the Iberian Lynx (Lynx pardinus) in Southwestern Spain	Nájera 2021	Extremadura	3	Lynx pardinus	Felidae	Feliformia	17	0	Pseudorabies virus	Virus	ELISA	Indirect
Disease Surveillance during the Reintroduction of the Iberian Lynx (Lynx pardinus) in Southwestern Spain	Nájera 2021	Extremadura	3	Martes foina	Mustelidae	Caniformia	17	1	CDV	Virus	PCR	Direct
Disease Surveillance during the Reintroduction of the Iberian Lynx (Lynx pardinus) in Southwestern Spain	Nájera 2021	Extremadura	3	Martes foina	Mustelidae	Caniformia	11	0	CDV	Virus	ELISA	Indirect
Disease Surveillance during the Reintroduction of the Iberian Lynx (Lynx pardinus) in Southwestern Spain	Nájera 2021	Extremadura	3	Martes foina	Mustelidae	Caniformia	11	0	Protoparvovirus	Virus	ELISA	Indirect
Disease Surveillance during the Reintroduction of the Iberian Lynx (Lynx pardinus) in Southwestern Spain	Nájera 2021	Extremadura	3	Meles meles	Mustelidae	Caniformia	1	0	CDV	Virus	PCR	Direct
Disease Surveillance during the Reintroduction of the Iberian Lynx (Lynx pardinus) in Southwestern Spain	Nájera 2021	Extremadura	3	Vulpes vulpes	Canidae	Caniformia	36	2	CDV	Virus	PCR	Direct
Disease Surveillance during the Reintroduction of the Iberian Lynx (Lynx pardinus) in Southwestern Spain	Nájera 2021	Extremadura	3	Vulpes vulpes	Canidae	Caniformia	21	12	CDV	Virus	ELISA	Indirect
Disease Surveillance during the Reintroduction of the Iberian Lynx (Lynx pardinus) in Southwestern Spain	Nájera 2021	Extremadura	3	Vulpes vulpes	Canidae	Caniformia	21	0	Protoparvovirus	Virus	ELISA	Indirect
Disease threats to the endangered Iberian lynx (Lynx pardinus)	Millán 2009a	Andalucia	5	Genetta genetta	Viverridae	Feliformia	10	0	Adenovirus	Virus	ELISA	Indirect
Disease threats to the endangered Iberian lynx (Lynx pardinus)	Millán 2009a	Andalucia	5	Genetta genetta	Viverridae	Feliformia	3	0	Borrelia burdogferi	Bacteria	FA	Direct
Disease threats to the endangered Iberian lynx (Lynx pardinus)	Millán 2009a	Andalucia	5	Genetta genetta	Viverridae	Feliformia	3	0	CAdV-1	Virus	FA	Direct
Disease threats to the endangered Iberian lynx (Lynx pardinus)	Millán 2009a	Andalucia	5	Genetta genetta	Viverridae	Feliformia	10	0	Calicivirus	Virus	ELISA	Indirect
Disease threats to the endangered Iberian lynx (Lynx pardinus)	Millán 2009a	Andalucia	5	Genetta genetta	Viverridae	Feliformia	3	0	CDV	Virus	FA+PCR	Direct
Disease threats to the endangered Iberian lynx (Lynx pardinus)	Millán 2009a	Andalucia	5	Genetta genetta	Viverridae	Feliformia	10	0	CDV	Virus	ELISA	Indirect
Disease threats to the endangered Iberian lynx (Lynx pardinus)	Millán 2009a	Andalucia	5	Genetta genetta	Viverridae	Feliformia	3	0	Chlamydophila	Bacteria	RIC	Direct
Disease threats to the endangered Iberian lynx (Lynx pardinus)	Millán 2009a	Andalucia	5	Genetta genetta	Viverridae	Feliformia	10	0	Chlamydophila	Bacteria	ELISA	Indirect
Disease threats to the endangered Iberian lynx (Lynx pardinus)	Millán 2009a	Andalucia	5	Genetta genetta	Viverridae	Feliformia	1	0	Cytauxzoon sp.	Protozoa	PCR	Direct
Disease threats to the endangered Iberian lynx (Lynx pardinus)	Millán 2009a	Andalucia	5	Genetta genetta	Viverridae	Feliformia	3	0	Ehrlichia canis	Bacteria	FA	Direct
Disease threats to the endangered Iberian lynx (Lynx pardinus)	Millán 2009a	Andalucia	5	Genetta genetta	Viverridae	Feliformia	10	1	Ehrlichia sp.	Bacteria	ELISA	Indirect
Disease threats to the endangered Iberian lynx (Lynx pardinus)	Millán 2009a	Andalucia	5	Genetta genetta	Viverridae	Feliformia	3	0	FCoV	Virus	FA+RIC	Direct
Disease threats to the endangered Iberian lynx (Lynx pardinus)	Millán 2009a	Andalucia	5	Genetta genetta	Viverridae	Feliformia	10	0	FCoV	Virus	ELISA	Indirect
Disease threats to the endangered Iberian lynx (Lynx pardinus)	Millán 2009a	Andalucia	5	Genetta genetta	Viverridae	Feliformia	3	0	Feline Herpesvirus	Virus	FA	Direct
Disease threats to the endangered Iberian lynx (Lynx pardinus)	Millán 2009a	Andalucia	5	Genetta genetta	Viverridae	Feliformia	10	0	Feline Herpesvirus	Virus	ELISA	Indirect
Disease threats to the endangered Iberian lynx (Lynx pardinus)	Millán 2009a	Andalucia	5	Genetta genetta	Viverridae	Feliformia	3	0	Mycobacterium bovis	Bacteria	culture	Direct
Disease threats to the endangered Iberian lynx (Lynx pardinus)	Millán 2009a	Andalucia	5	Genetta genetta	Viverridae	Feliformia	10	0	Mycobacterium bovis	Bacteria	ELISA	Indirect
Disease threats to the endangered Iberian lynx (Lynx pardinus)	Millán 2009a	Andalucia	5	Genetta genetta	Viverridae	Feliformia	3	0	Protoparvovirus	Virus	PCR-IP-dELISA	Direct
Disease threats to the endangered Iberian lynx (Lynx pardinus)	Millán 2009a	Andalucia	5	Genetta genetta	Viverridae	Feliformia	10	1	Protoparvovirus	Virus	ELISA	Indirect
Disease threats to the endangered Iberian lynx (Lynx pardinus)	Millán 2009a	Andalucia	5	Genetta genetta	Viverridae	Feliformia	4	1	Salmonella sp.	Bacteria	culture	Direct
Disease threats to the endangered Iberian lynx (Lynx pardinus)	Millán 2009a	Andalucia	5	Herpestes ichneumon	Herpestidae	Feliformia	21	1	Adenovirus	Virus	ELISA	Indirect
Disease threats to the endangered Iberian lynx (Lynx pardinus)	Millán 2009a	Andalucia	5	Herpestes ichneumon	Herpestidae	Feliformia	16	0	Borrelia burdogferi	Bacteria	FA	Direct
Disease threats to the endangered Iberian lynx (Lynx pardinus)	Millán 2009a	Andalucia	5	Herpestes ichneumon	Herpestidae	Feliformia	9	0	CAdV-1	Virus	FA	Direct
Disease threats to the endangered Iberian lynx (Lynx pardinus)	Millán 2009a	Andalucia	5	Herpestes ichneumon	Herpestidae	Feliformia	21	0	Calicivirus	Virus	ELISA	Indirect
Disease threats to the endangered Iberian lynx (Lynx pardinus)	Millán 2009a	Andalucia	5	Herpestes ichneumon	Herpestidae	Feliformia	9	0	CDV	Virus	FA+PCR	Direct
Disease threats to the endangered Iberian lynx (Lynx pardinus)	Millán 2009a	Andalucia	5	Herpestes ichneumon	Herpestidae	Feliformia	21	0	CDV	Virus	ELISA	Indirect
Disease threats to the endangered Iberian lynx (Lynx pardinus)	Millán 2009a	Andalucia	5	Herpestes ichneumon	Herpestidae	Feliformia	16	0	Chlamydophila	Bacteria	RIC	Direct
Disease threats to the endangered Iberian lynx (Lynx pardinus)	Millán 2009a	Andalucia	5	Herpestes ichneumon	Herpestidae	Feliformia	21	0	Chlamydophila	Bacteria	ELISA	Indirect
Disease threats to the endangered Iberian lynx (Lynx pardinus)	Millán 2009a	Andalucia	5	Herpestes ichneumon	Herpestidae	Feliformia	4	0	Cytauxzoon sp.	Protozoa	PCR	Direct
Disease threats to the endangered Iberian lynx (Lynx pardinus)	Millán 2009a	Andalucia	5	Herpestes ichneumon	Herpestidae	Feliformia	9	0	Ehrlichia canis	Bacteria	FA	Direct
Disease threats to the endangered Iberian lynx (Lynx pardinus)	Millán 2009a	Andalucia	5	Herpestes ichneumon	Herpestidae	Feliformia	21	2	Ehrlichia sp.	Bacteria	ELISA	Indirect
Disease threats to the endangered Iberian lynx (Lynx pardinus)	Millán 2009a	Andalucia	5	Herpestes ichneumon	Herpestidae	Feliformia	9	0	FCoV	Virus	FA+RIC	Direct
Disease threats to the endangered Iberian lynx (Lynx pardinus)	Millán 2009a	Andalucia	5	Herpestes ichneumon	Herpestidae	Feliformia	21	0	FCoV	Virus	ELISA	Indirect
Disease threats to the endangered Iberian lynx (Lynx pardinus)	Millán 2009a	Andalucia	5	Herpestes ichneumon	Herpestidae	Feliformia	16	0	Feline Herpesvirus	Virus	FA	Direct
Disease threats to the endangered Iberian lynx (Lynx pardinus)	Millán 2009a	Andalucia	5	Herpestes ichneumon	Herpestidae	Feliformia	21	0	Feline Herpesvirus	Virus	ELISA	Indirect
Disease threats to the endangered Iberian lynx (Lynx pardinus)	Millán 2009a	Andalucia	5	Herpestes ichneumon	Herpestidae	Feliformia	10	0	Mycobacterium bovis	Bacteria	culture	Direct
Disease threats to the endangered Iberian lynx (Lynx pardinus)	Millán 2009a	Andalucia	5	Herpestes ichneumon	Herpestidae	Feliformia	17	0	Mycobacterium bovis	Bacteria	ELISA	Indirect
Disease threats to the endangered Iberian lynx (Lynx pardinus)	Millán 2009a	Andalucia	5	Herpestes ichneumon	Herpestidae	Feliformia	10	0	Protoparvovirus	Virus	PCR-IP-dELISA	Direct
Disease threats to the endangered Iberian lynx (Lynx pardinus)	Millán 2009a	Andalucia	5	Herpestes ichneumon	Herpestidae	Feliformia	21	3	Protoparvovirus	Virus	ELISA	Indirect
Disease threats to the endangered Iberian lynx (Lynx pardinus)	Millán 2009a	Andalucia	5	Herpestes ichneumon	Herpestidae	Feliformia	9	1	Salmonella sp.	Bacteria	culture	Direct
Disease threats to the endangered Iberian lynx (Lynx pardinus)	Millán 2009a	Andalucia	3	Lynx pardinus	Felidae	Feliformia	9		Adenovirus	Virus	ELISA	Indirect
Disease threats to the endangered Iberian lynx (Lynx pardinus)	Millán 2009a	Andalucia	5	Lynx pardinus	Felidae	Feliformia	13		Adenovirus	Virus	ELISA	Indirect
Disease threats to the endangered Iberian lynx (Lynx pardinus)	Millán 2009a	Andalucia	3	Lynx pardinus	Felidae	Feliformia	9	0	Borrelia burdogferi	Bacteria	FA	Direct
Disease threats to the endangered Iberian lynx (Lynx pardinus)	Millán 2009a	Andalucia	5	Lynx pardinus	Felidae	Feliformia	13	0	Borrelia burdogferi	Bacteria	FA	Direct
Disease threats to the endangered Iberian lynx (Lynx pardinus)	Millán 2009a	Andalucia	3	Lynx pardinus	Felidae	Feliformia	3	1	CAdV-1	Virus	FA	Direct
Disease threats to the endangered Iberian lynx (Lynx pardinus)	Millán 2009a	Andalucia	5	Lynx pardinus	Felidae	Feliformia	5	0	CAdV-1	Virus	FA	Direct
Disease threats to the endangered Iberian lynx (Lynx pardinus)	Millán 2009a	Andalucia	3	Lynx pardinus	Felidae	Feliformia	9	0	Calicivirus	Virus	ELISA	Indirect
Disease threats to the endangered Iberian lynx (Lynx pardinus)	Millán 2009a	Andalucia	5	Lynx pardinus	Felidae	Feliformia	13	0	Calicivirus	Virus	ELISA	Indirect
Disease threats to the endangered Iberian lynx (Lynx pardinus)	Millán 2009a	Andalucia	3	Lynx pardinus	Felidae	Feliformia	3	0	CDV	Virus	FA+PCR	Direct
Disease threats to the endangered Iberian lynx (Lynx pardinus)	Millán 2009a	Andalucia	3	Lynx pardinus	Felidae	Feliformia	9	0	CDV	Virus	ELISA	Indirect
Disease threats to the endangered Iberian lynx (Lynx pardinus)	Millán 2009a	Andalucia	5	Lynx pardinus	Felidae	Feliformia	5	0	CDV	Virus	FA+PCR	Direct
Disease threats to the endangered Iberian lynx (Lynx pardinus)	Millán 2009a	Andalucia	5	Lynx pardinus	Felidae	Feliformia	13	0	CDV	Virus	ELISA	Indirect
Disease threats to the endangered Iberian lynx (Lynx pardinus)	Millán 2009a	Andalucia	3	Lynx pardinus	Felidae	Feliformia	9	0	Chlamydophila	Bacteria	RIC	Direct
Disease threats to the endangered Iberian lynx (Lynx pardinus)	Millán 2009a	Andalucia	3	Lynx pardinus	Felidae	Feliformia	9	1	Chlamydophila	Bacteria	ELISA	Indirect
Disease threats to the endangered Iberian lynx (Lynx pardinus)	Millán 2009a	Andalucia	5	Lynx pardinus	Felidae	Feliformia	13	0	Chlamydophila	Bacteria	RIC	Direct
Disease threats to the endangered Iberian lynx (Lynx pardinus)	Millán 2009a	Andalucia	5	Lynx pardinus	Felidae	Feliformia	13	0	Chlamydophila	Bacteria	ELISA	Indirect
Disease threats to the endangered Iberian lynx (Lynx pardinus)	Millán 2009a	Andalucia	3	Lynx pardinus	Felidae	Feliformia	3	1	Ehrlichia canis	Bacteria	FA	Direct
Disease threats to the endangered Iberian lynx (Lynx pardinus)	Millán 2009a	Andalucia	5	Lynx pardinus	Felidae	Feliformia	5	1	Ehrlichia canis	Bacteria	FA	Direct
Disease threats to the endangered Iberian lynx (Lynx pardinus)	Millán 2009a	Andalucia	3	Lynx pardinus	Felidae	Feliformia	9	1	Ehrlichia sp.	Bacteria	ELISA	Indirect
Disease threats to the endangered Iberian lynx (Lynx pardinus)	Millán 2009a	Andalucia	5	Lynx pardinus	Felidae	Feliformia	13	2	Ehrlichia sp.	Bacteria	ELISA	Indirect
Disease threats to the endangered Iberian lynx (Lynx pardinus)	Millán 2009a	Andalucia	3	Lynx pardinus	Felidae	Feliformia	9	0	FCoV	Virus	FA+RIC	Direct
Disease threats to the endangered Iberian lynx (Lynx pardinus)	Millán 2009a	Andalucia	3	Lynx pardinus	Felidae	Feliformia	9	0	FCoV	Virus	ELISA	Indirect
Disease threats to the endangered Iberian lynx (Lynx pardinus)	Millán 2009a	Andalucia	5	Lynx pardinus	Felidae	Feliformia	15	0	FCoV	Virus	FA+RIC	Direct
Disease threats to the endangered Iberian lynx (Lynx pardinus)	Millán 2009a	Andalucia	5	Lynx pardinus	Felidae	Feliformia	13	0	FCoV	Virus	ELISA	Indirect
Disease threats to the endangered Iberian lynx (Lynx pardinus)	Millán 2009a	Andalucia	3	Lynx pardinus	Felidae	Feliformia	9	0	Feline Herpesvirus	Virus	FA	Direct
Disease threats to the endangered Iberian lynx (Lynx pardinus)	Millán 2009a	Andalucia	3	Lynx pardinus	Felidae	Feliformia	9	0	Feline Herpesvirus	Virus	ELISA	Indirect
Disease threats to the endangered Iberian lynx (Lynx pardinus)	Millán 2009a	Andalucia	5	Lynx pardinus	Felidae	Feliformia	13	0	Feline Herpesvirus	Virus	FA	Direct
Disease threats to the endangered Iberian lynx (Lynx pardinus)	Millán 2009a	Andalucia	5	Lynx pardinus	Felidae	Feliformia	13	0	Feline Herpesvirus	Virus	ELISA	Indirect
Disease threats to the endangered Iberian lynx (Lynx pardinus)	Millán 2009a	Andalucia	3	Lynx pardinus	Felidae	Feliformia	3	0	FeLV	Virus	dELISA	Direct
Disease threats to the endangered Iberian lynx (Lynx pardinus)	Millán 2009a	Andalucia	3	Lynx pardinus	Felidae	Feliformia	9	1	FeLV	Virus	ELISA	Indirect
Disease threats to the endangered Iberian lynx (Lynx pardinus)	Millán 2009a	Andalucia	5	Lynx pardinus	Felidae	Feliformia	5	0	FeLV	Virus	dELISA	Direct
Disease threats to the endangered Iberian lynx (Lynx pardinus)	Millán 2009a	Andalucia	5	Lynx pardinus	Felidae	Feliformia	13	0	FeLV	Virus	ELISA	Indirect
Disease threats to the endangered Iberian lynx (Lynx pardinus)	Millán 2009a	Andalucia	3	Lynx pardinus	Felidae	Feliformia	9	0	FIV	Virus	ELISA	Indirect
Disease threats to the endangered Iberian lynx (Lynx pardinus)	Millán 2009a	Andalucia	5	Lynx pardinus	Felidae	Feliformia	13	0	FIV	Virus	ELISA	Indirect
Disease threats to the endangered Iberian lynx (Lynx pardinus)	Millán 2009a	Andalucia	3	Lynx pardinus	Felidae	Feliformia	3	2	Mycobacterium bovis	Bacteria	culture	Direct
Disease threats to the endangered Iberian lynx (Lynx pardinus)	Millán 2009a	Andalucia	3	Lynx pardinus	Felidae	Feliformia	9	0	Mycobacterium bovis	Bacteria	ELISA	Indirect
Disease threats to the endangered Iberian lynx (Lynx pardinus)	Millán 2009a	Andalucia	5	Lynx pardinus	Felidae	Feliformia	5	0	Mycobacterium bovis	Bacteria	culture	Direct
Disease threats to the endangered Iberian lynx (Lynx pardinus)	Millán 2009a	Andalucia	5	Lynx pardinus	Felidae	Feliformia	13	0	Mycobacterium bovis	Bacteria	ELISA	Indirect
Disease threats to the endangered Iberian lynx (Lynx pardinus)	Millán 2009a	Andalucia	3	Lynx pardinus	Felidae	Feliformia	9	1	Protoparvovirus	Virus	PCR-IP-dELISA	Direct
Disease threats to the endangered Iberian lynx (Lynx pardinus)	Millán 2009a	Andalucia	3	Lynx pardinus	Felidae	Feliformia	9	1	Protoparvovirus	Virus	ELISA	Indirect
Disease threats to the endangered Iberian lynx (Lynx pardinus)	Millán 2009a	Andalucia	5	Lynx pardinus	Felidae	Feliformia	15	0	Protoparvovirus	Virus	PCR-IP-dELISA	Direct
Disease threats to the endangered Iberian lynx (Lynx pardinus)	Millán 2009a	Andalucia	5	Lynx pardinus	Felidae	Feliformia	13	0	Protoparvovirus	Virus	ELISA	Indirect
Disease threats to the endangered Iberian lynx (Lynx pardinus)	Millán 2009a	Andalucia	3	Lynx pardinus	Felidae	Feliformia	3	0	Salmonella sp.	Bacteria	culture	Direct
Disease threats to the endangered Iberian lynx (Lynx pardinus)	Millán 2009a	Andalucia	5	Lynx pardinus	Felidae	Feliformia	3	0	Salmonella sp.	Bacteria	culture	Direct
Disease threats to the endangered Iberian lynx (Lynx pardinus)	Millán 2009a	Andalucia	5	Meles meles	Mustelidae	Caniformia	2	0	Adenovirus	Virus	ELISA	Indirect
Disease threats to the endangered Iberian lynx (Lynx pardinus)	Millán 2009a	Andalucia	5	Meles meles	Mustelidae	Caniformia	2	0	Borrelia burdogferi	Bacteria	FA	Direct
Disease threats to the endangered Iberian lynx (Lynx pardinus)	Millán 2009a	Andalucia	5	Meles meles	Mustelidae	Caniformia	2	0	CAdV-1	Virus	FA	Direct
Disease threats to the endangered Iberian lynx (Lynx pardinus)	Millán 2009a	Andalucia	5	Meles meles	Mustelidae	Caniformia	2	0	Calicivirus	Virus	ELISA	Indirect
Disease threats to the endangered Iberian lynx (Lynx pardinus)	Millán 2009a	Andalucia	5	Meles meles	Mustelidae	Caniformia	2	0	CDV	Virus	FA+PCR	Direct
Disease threats to the endangered Iberian lynx (Lynx pardinus)	Millán 2009a	Andalucia	5	Meles meles	Mustelidae	Caniformia	2	0	CDV	Virus	ELISA	Indirect
Disease threats to the endangered Iberian lynx (Lynx pardinus)	Millán 2009a	Andalucia	5	Meles meles	Mustelidae	Caniformia	2	0	Chlamydophila	Bacteria	RIC	Direct
Disease threats to the endangered Iberian lynx (Lynx pardinus)	Millán 2009a	Andalucia	5	Meles meles	Mustelidae	Caniformia	2	0	Chlamydophila	Bacteria	ELISA	Indirect
Disease threats to the endangered Iberian lynx (Lynx pardinus)	Millán 2009a	Andalucia	5	Meles meles	Mustelidae	Caniformia	2	0	Ehrlichia canis	Bacteria	FA	Direct
Disease threats to the endangered Iberian lynx (Lynx pardinus)	Millán 2009a	Andalucia	5	Meles meles	Mustelidae	Caniformia	2	0	Ehrlichia sp.	Bacteria	ELISA	Indirect
Disease threats to the endangered Iberian lynx (Lynx pardinus)	Millán 2009a	Andalucia	5	Meles meles	Mustelidae	Caniformia	2	0	FCoV	Virus	FA+RIC	Direct
Disease threats to the endangered Iberian lynx (Lynx pardinus)	Millán 2009a	Andalucia	5	Meles meles	Mustelidae	Caniformia	2	0	FCoV	Virus	ELISA	Indirect
Disease threats to the endangered Iberian lynx (Lynx pardinus)	Millán 2009a	Andalucia	5	Meles meles	Mustelidae	Caniformia	2	0	Feline Herpesvirus	Virus	FA	Direct
Disease threats to the endangered Iberian lynx (Lynx pardinus)	Millán 2009a	Andalucia	5	Meles meles	Mustelidae	Caniformia	2	0	Feline Herpesvirus	Virus	ELISA	Indirect
Disease threats to the endangered Iberian lynx (Lynx pardinus)	Millán 2009a	Andalucia	5	Meles meles	Mustelidae	Caniformia	2	0	Mycobacterium bovis	Bacteria	culture	Direct
Disease threats to the endangered Iberian lynx (Lynx pardinus)	Millán 2009a	Andalucia	5	Meles meles	Mustelidae	Caniformia	2	1	Mycobacterium bovis	Bacteria	ELISA	Indirect
Disease threats to the endangered Iberian lynx (Lynx pardinus)	Millán 2009a	Andalucia	5	Meles meles	Mustelidae	Caniformia	2	0	Protoparvovirus	Virus	PCR-IP-dELISA	Direct
Disease threats to the endangered Iberian lynx (Lynx pardinus)	Millán 2009a	Andalucia	5	Meles meles	Mustelidae	Caniformia	2	0	Protoparvovirus	Virus	ELISA	Indirect
Disease threats to the endangered Iberian lynx (Lynx pardinus)	Millán 2009a	Andalucia	5	Meles meles	Mustelidae	Caniformia	1	0	Salmonella sp.	Bacteria	culture	Direct
Disease threats to the endangered Iberian lynx (Lynx pardinus)	Millán 2009a	Andalucia	5	Vulpes vulpes	Canidae	Caniformia	17	2	Adenovirus	Virus	ELISA	Indirect
Disease threats to the endangered Iberian lynx (Lynx pardinus)	Millán 2009a	Andalucia	5	Vulpes vulpes	Canidae	Caniformia	22	0	Borrelia burdogferi	Bacteria	FA	Direct
Disease threats to the endangered Iberian lynx (Lynx pardinus)	Millán 2009a	Andalucia	5	Vulpes vulpes	Canidae	Caniformia	21	1	CAdV-1	Virus	FA	Direct
Disease threats to the endangered Iberian lynx (Lynx pardinus)	Millán 2009a	Andalucia	5	Vulpes vulpes	Canidae	Caniformia	21	1	CDV	Virus	FA+PCR	Direct
Disease threats to the endangered Iberian lynx (Lynx pardinus)	Millán 2009a	Andalucia	5	Vulpes vulpes	Canidae	Caniformia	17	8	CDV	Virus	ELISA	Indirect
Disease threats to the endangered Iberian lynx (Lynx pardinus)	Millán 2009a	Andalucia	5	Vulpes vulpes	Canidae	Caniformia	22	0	Chlamydophila	Bacteria	RIC	Direct
Disease threats to the endangered Iberian lynx (Lynx pardinus)	Millán 2009a	Andalucia	5	Vulpes vulpes	Canidae	Caniformia	17	0	Chlamydophila	Bacteria	ELISA	Indirect
Disease threats to the endangered Iberian lynx (Lynx pardinus)	Millán 2009a	Andalucia	5	Vulpes vulpes	Canidae	Caniformia	21	0	Ehrlichia canis	Bacteria	FA	Direct
Disease threats to the endangered Iberian lynx (Lynx pardinus)	Millán 2009a	Andalucia	5	Vulpes vulpes	Canidae	Caniformia	17	3	Ehrlichia sp.	Bacteria	ELISA	Indirect
Disease threats to the endangered Iberian lynx (Lynx pardinus)	Millán 2009a	Andalucia	5	Vulpes vulpes	Canidae	Caniformia	17	2	Mycobacterium bovis	Bacteria	culture	Direct
Disease threats to the endangered Iberian lynx (Lynx pardinus)	Millán 2009a	Andalucia	5	Vulpes vulpes	Canidae	Caniformia	13	0	Mycobacterium bovis	Bacteria	ELISA	Indirect
Disease threats to the endangered Iberian lynx (Lynx pardinus)	Millán 2009a	Andalucia	5	Vulpes vulpes	Canidae	Caniformia	21	0	Protoparvovirus	Virus	PCR-IP-dELISA	Direct
Disease threats to the endangered Iberian lynx (Lynx pardinus)	Millán 2009a	Andalucia	5	Vulpes vulpes	Canidae	Caniformia	17	3	Protoparvovirus	Virus	ELISA	Indirect
Disease threats to the endangered Iberian lynx (Lynx pardinus)	Millán 2009a	Andalucia	5	Vulpes vulpes	Canidae	Caniformia	23	3	Salmonella sp.	Bacteria	culture	Direct
Ecología y patología del zorro en el Valle medio del Ebro	Gortázar 1999	Aragón	2	Vulpes vulpes	Canidae	Caniformia	56	9	CDV	Virus	ELISA	Indirect
Ecología y patología del zorro en el Valle medio del Ebro	Gortázar 1999	Aragón	2	Vulpes vulpes	Canidae	Caniformia	61	48	Neospora caninum	Protozoa	IFI	Indirect
Ecología y patología del zorro en el Valle medio del Ebro	Gortázar 1999	Aragón	2	Vulpes vulpes	Canidae	Caniformia	56	7	Protoparvovirus	Virus	ELISA	Indirect
Ecología y patología del zorro en el Valle medio del Ebro	Gortázar 1999	Aragón	2	Vulpes vulpes	Canidae	Caniformia	61	58	Toxoplasma gondii	Protozoa	IFI	Indirect
Ecological drivers of Mycobacterium avium subsp. paratuberculosis detection in mongoose (Herpestes ichneumon) using IS900 as proxy	Cunha 2020	Portugal	6	Genetta genetta	Viverridae	Feliformia	5	1	Mycobacterium avium paratuberculosis	Bacteria	PCR	Direct
Ecological drivers of Mycobacterium avium subsp. paratuberculosis detection in mongoose (Herpestes ichneumon) using IS900 as proxy	Cunha 2020	Portugal	6	Herpestes ichneumon	Herpestidae	Feliformia	149	9	Mycobacterium avium paratuberculosis	Bacteria	PCR	Direct
Ecological drivers of Mycobacterium avium subsp. paratuberculosis detection in mongoose (Herpestes ichneumon) using IS900 as proxy	Cunha 2020	Portugal	6	Martes foina	Mustelidae	Caniformia	4	1	Mycobacterium avium paratuberculosis	Bacteria	PCR	Direct
Ecological drivers of Mycobacterium avium subsp. paratuberculosis detection in mongoose (Herpestes ichneumon) using IS900 as proxy	Cunha 2020	Portugal	6	Meles meles	Mustelidae	Caniformia	4	0	Mycobacterium avium paratuberculosis	Bacteria	PCR	Direct
Ecological drivers of Mycobacterium avium subsp. paratuberculosis detection in mongoose (Herpestes ichneumon) using IS900 as proxy	Cunha 2020	Portugal	6	Vulpes vulpes	Canidae	Caniformia	40	4	Mycobacterium avium paratuberculosis	Bacteria	PCR	Direct
Epidemiological and genetic studies suggest a common Leishmania infantum transmission cycle in wildlife, dogs and humans associated to vector abundance in Southeast Spain	Risueño 2018	Murcia, Valencia, Andalucia	5	Felis silvestris	Felidae	Feliformia	4	1	Leishmania infantum	Protozoa	PCR	Direct
Epidemiological and genetic studies suggest a common Leishmania infantum transmission cycle in wildlife, dogs and humans associated to vector abundance in Southeast Spain	Risueño 2018	Murcia, Valencia, Andalucia	5	Genetta genetta	Viverridae	Feliformia	1	1	Leishmania infantum	Protozoa	PCR	Direct
Epidemiological and genetic studies suggest a common Leishmania infantum transmission cycle in wildlife, dogs and humans associated to vector abundance in Southeast Spain	Risueño 2018	Murcia, Valencia, Andalucia	5	Martes foina	Mustelidae	Caniformia	10	3	Leishmania infantum	Protozoa	PCR	Direct
Epidemiological and genetic studies suggest a common Leishmania infantum transmission cycle in wildlife, dogs and humans associated to vector abundance in Southeast Spain	Risueño 2018	Murcia, Valencia, Andalucia	5	Meles meles	Mustelidae	Caniformia	6	0	Leishmania infantum	Protozoa	PCR	Direct
Epidemiological and genetic studies suggest a common Leishmania infantum transmission cycle in wildlife, dogs and humans associated to vector abundance in Southeast Spain	Risueño 2018	Murcia, Valencia, Andalucia	5	Procyon lotor	Procyonidae	Caniformia	2	0	Leishmania infantum	Protozoa	PCR	Direct
Epidemiological and genetic studies suggest a common Leishmania infantum transmission cycle in wildlife, dogs and humans associated to vector abundance in Southeast Spain	Risueño 2018	Murcia, Valencia, Andalucia	5	Vulpes vulpes	Canidae	Caniformia	69	31	Leishmania infantum	Protozoa	PCR	Direct
Epidemiology of canine leishmaniosis in Catalonia (Spain) The example of the Priorat focus	Fisa 1999	Catalonia	5	Vulpes vulpes	Canidae	Caniformia	67	12	Leishmania infantum	Protozoa	ELISA	Indirect
Evidence for widespread Leishmania infantum infectionamong wild carnivores in L. infantum periendemic northernSpain	Del Rio 2014	Basque Country	1	Canis lupus	Canidae	Caniformia	2	0	Leishmania infantum	Protozoa	PCR	Direct
Evidence for widespread Leishmania infantum infectionamong wild carnivores in L. infantum periendemic northernSpain	Del Rio 2014	Basque Country	1	Felis silvestris	Felidae	Feliformia	4	1	Leishmania infantum	Protozoa	PCR	Direct
Evidence for widespread Leishmania infantum infectionamong wild carnivores in L. infantum periendemic northernSpain	Del Rio 2014	Basque Country	1	Genetta genetta	Viverridae	Feliformia	10	4	Leishmania infantum	Protozoa	PCR	Direct
Evidence for widespread Leishmania infantum infectionamong wild carnivores in L. infantum periendemic northernSpain	Del Rio 2014	Basque Country	1	Martes foina	Mustelidae	Caniformia	21	6	Leishmania infantum	Protozoa	PCR	Direct
Evidence for widespread Leishmania infantum infectionamong wild carnivores in L. infantum periendemic northernSpain	Del Rio 2014	Basque Country	1	Martes martes	Mustelidae	Caniformia	10	3	Leishmania infantum	Protozoa	PCR	Direct
Evidence for widespread Leishmania infantum infectionamong wild carnivores in L. infantum periendemic northernSpain	Del Rio 2014	Basque Country	1	Meles meles	Mustelidae	Caniformia	53	14	Leishmania infantum	Protozoa	PCR	Direct
Evidence for widespread Leishmania infantum infectionamong wild carnivores in L. infantum periendemic northernSpain	Del Rio 2014	Basque Country	1	Mustela nivalis	Mustelidae	Caniformia	2	0	Leishmania infantum	Protozoa	PCR	Direct
Evidence for widespread Leishmania infantum infectionamong wild carnivores in L. infantum periendemic northernSpain	Del Rio 2014	Basque Country	1	Mustela putorius	Mustelidae	Caniformia	4	1	Leishmania infantum	Protozoa	PCR	Direct
Evidence for widespread Leishmania infantum infectionamong wild carnivores in L. infantum periendemic northernSpain	Del Rio 2014	Basque Country	1	Neovison vison	Mustelidae	Caniformia	2	1	Leishmania infantum	Protozoa	PCR	Direct
Evidence for widespread Leishmania infantum infectionamong wild carnivores in L. infantum periendemic northernSpain	Del Rio 2014	Basque Country	1	Vulpes vulpes	Canidae	Caniformia	48	14	Leishmania infantum	Protozoa	PCR	Direct
Exposure to disease agents in the endangered Iberian lynx	Roelke 2008	Andalucia	3	Lynx pardinus	Felidae	Feliformia	16	1	Calicivirus	Virus	diverse	Indirect
Exposure to disease agents in the endangered Iberian lynx	Roelke 2008	Andalucia	5	Lynx pardinus	Felidae	Feliformia	28	1	Calicivirus	Virus	diverse	Indirect
Exposure to disease agents in the endangered Iberian lynx	Roelke 2008	Andalucia	3	Lynx pardinus	Felidae	Feliformia	16	0	CDV	Virus	diverse	Indirect
Exposure to disease agents in the endangered Iberian lynx	Roelke 2008	Andalucia	5	Lynx pardinus	Felidae	Feliformia	21	0	CDV	Virus	diverse	Indirect
Exposure to disease agents in the endangered Iberian lynx	Roelke 2008	Andalucia	3	Lynx pardinus	Felidae	Feliformia	16	0	FCoV	Virus	diverse	Indirect
Exposure to disease agents in the endangered Iberian lynx	Roelke 2008	Andalucia	5	Lynx pardinus	Felidae	Feliformia	21	0	FCoV	Virus	diverse	Indirect
Exposure to disease agents in the endangered Iberian lynx	Roelke 2008	Andalucia	3	Lynx pardinus	Felidae	Feliformia	16	1	Feline Herpesvirus	Virus	diverse	Indirect
Exposure to disease agents in the endangered Iberian lynx	Roelke 2008	Andalucia	5	Lynx pardinus	Felidae	Feliformia	29	4	Feline Herpesvirus	Virus	diverse	Indirect
Exposure to disease agents in the endangered Iberian lynx	Roelke 2008	Andalucia	3	Lynx pardinus	Felidae	Feliformia	17	0	FeLV	Virus	diverse	Indirect
Exposure to disease agents in the endangered Iberian lynx	Roelke 2008	Andalucia	5	Lynx pardinus	Felidae	Feliformia	21	0	FeLV	Virus	diverse	Indirect
Exposure to disease agents in the endangered Iberian lynx	Roelke 2008	Andalucia	3	Lynx pardinus	Felidae	Feliformia	17	0	FIV	Virus	diverse	Indirect
Exposure to disease agents in the endangered Iberian lynx	Roelke 2008	Andalucia	5	Lynx pardinus	Felidae	Feliformia	21	0	FIV	Virus	diverse	Indirect
Exposure to disease agents in the endangered Iberian lynx	Roelke 2008	Andalucia	3	Lynx pardinus	Felidae	Feliformia	16	1	Protoparvovirus	Virus	diverse	Indirect
Exposure to disease agents in the endangered Iberian lynx	Roelke 2008	Andalucia	5	Lynx pardinus	Felidae	Feliformia	21	0	Protoparvovirus	Virus	diverse	Indirect
Exposure to disease agents in the endangered Iberian lynx	Roelke 2008	Andalucia	3	Lynx pardinus	Felidae	Feliformia	17	2	Toxoplasma gondii	Protozoa	diverse	Indirect
Exposure to disease agents in the endangered Iberian lynx	Roelke 2008	Andalucia	5	Lynx pardinus	Felidae	Feliformia	31	19	Toxoplasma gondii	Protozoa	diverse	Indirect
Factors affecting seroprevalence of Toxoplasma gondii in the endangered Iberian lynx (Lynx pardinus)	García-Bocanegra 2010	Andalucia	3	Lynx pardinus	Felidae	Feliformia	25	15	Toxoplasma gondii	Protozoa	MAT	Indirect
Factors affecting seroprevalence of Toxoplasma gondii in the endangered Iberian lynx (Lynx pardinus)	García-Bocanegra 2010	Andalucia	5	Lynx pardinus	Felidae	Feliformia	67	43	Toxoplasma gondii	Protozoa	MAT	Indirect
Feline Leukemia Virus and Other Pathogens as Important Threats to the Survival of the Critically Endangered Iberian Lynx (Lynx pardinus)	Meli 2009a	Andalucia	3	Lynx pardinus	Felidae	Feliformia	32	0	Anaplasma phagocytophilum	Bacteria	PCR	Direct
Feline Leukemia Virus and Other Pathogens as Important Threats to the Survival of the Critically Endangered Iberian Lynx (Lynx pardinus)	Meli 2009a	Andalucia	3	Lynx pardinus	Felidae	Feliformia	30	0	Anaplasma phagocytophilum	Bacteria	IFA	Indirect
Feline Leukemia Virus and Other Pathogens as Important Threats to the Survival of the Critically Endangered Iberian Lynx (Lynx pardinus)	Meli 2009a	Andalucia	5	Lynx pardinus	Felidae	Feliformia	45	0	Anaplasma phagocytophilum	Bacteria	PCR	Direct
Feline Leukemia Virus and Other Pathogens as Important Threats to the Survival of the Critically Endangered Iberian Lynx (Lynx pardinus)	Meli 2009a	Andalucia	5	Lynx pardinus	Felidae	Feliformia	44	1	Anaplasma phagocytophilum	Bacteria	IFA	Indirect
Feline Leukemia Virus and Other Pathogens as Important Threats to the Survival of the Critically Endangered Iberian Lynx (Lynx pardinus)	Meli 2009a	Andalucia	3	Lynx pardinus	Felidae	Feliformia	32	13	Bartonella henselae	Bacteria	PCR	Direct
Feline Leukemia Virus and Other Pathogens as Important Threats to the Survival of the Critically Endangered Iberian Lynx (Lynx pardinus)	Meli 2009a	Andalucia	5	Lynx pardinus	Felidae	Feliformia	45	6	Bartonella henselae	Bacteria	PCR	Direct
Feline Leukemia Virus and Other Pathogens as Important Threats to the Survival of the Critically Endangered Iberian Lynx (Lynx pardinus)	Meli 2009a	Andalucia	3	Lynx pardinus	Felidae	Feliformia	30	0	Calicivirus	Virus	PCR	Direct
Feline Leukemia Virus and Other Pathogens as Important Threats to the Survival of the Critically Endangered Iberian Lynx (Lynx pardinus)	Meli 2009a	Andalucia	3	Lynx pardinus	Felidae	Feliformia	30	14	Calicivirus	Virus	IFA	Indirect
Feline Leukemia Virus and Other Pathogens as Important Threats to the Survival of the Critically Endangered Iberian Lynx (Lynx pardinus)	Meli 2009a	Andalucia	5	Lynx pardinus	Felidae	Feliformia	45	0	Calicivirus	Virus	PCR	Direct
Feline Leukemia Virus and Other Pathogens as Important Threats to the Survival of the Critically Endangered Iberian Lynx (Lynx pardinus)	Meli 2009a	Andalucia	5	Lynx pardinus	Felidae	Feliformia	44	15	Calicivirus	Virus	IFA	Indirect
Feline Leukemia Virus and Other Pathogens as Important Threats to the Survival of the Critically Endangered Iberian Lynx (Lynx pardinus)	Meli 2009a	Andalucia	3	Lynx pardinus	Felidae	Feliformia	32	1	Chlamydophila	Bacteria	PCR	Direct
Feline Leukemia Virus and Other Pathogens as Important Threats to the Survival of the Critically Endangered Iberian Lynx (Lynx pardinus)	Meli 2009a	Andalucia	5	Lynx pardinus	Felidae	Feliformia	45	0	Chlamydophila	Bacteria	PCR	Direct
Feline Leukemia Virus and Other Pathogens as Important Threats to the Survival of the Critically Endangered Iberian Lynx (Lynx pardinus)	Meli 2009a	Andalucia	3	Lynx pardinus	Felidae	Feliformia	32	14	CM haemominutum	Bacteria	PCR	Direct
Feline Leukemia Virus and Other Pathogens as Important Threats to the Survival of the Critically Endangered Iberian Lynx (Lynx pardinus)	Meli 2009a	Andalucia	5	Lynx pardinus	Felidae	Feliformia	45	13	CM haemominutum	Bacteria	PCR	Direct
Feline Leukemia Virus and Other Pathogens as Important Threats to the Survival of the Critically Endangered Iberian Lynx (Lynx pardinus)	Meli 2009a	Andalucia	3	Lynx pardinus	Felidae	Feliformia	32	4	CM turicense	Bacteria	PCR	Direct
Feline Leukemia Virus and Other Pathogens as Important Threats to the Survival of the Critically Endangered Iberian Lynx (Lynx pardinus)	Meli 2009a	Andalucia	5	Lynx pardinus	Felidae	Feliformia	45	6	CM turicense	Bacteria	PCR	Direct
Feline Leukemia Virus and Other Pathogens as Important Threats to the Survival of the Critically Endangered Iberian Lynx (Lynx pardinus)	Meli 2009a	Andalucia	3	Lynx pardinus	Felidae	Feliformia	32	24	Cytauxzoon sp.	Protozoa	PCR	Direct
Feline Leukemia Virus and Other Pathogens as Important Threats to the Survival of the Critically Endangered Iberian Lynx (Lynx pardinus)	Meli 2009a	Andalucia	5	Lynx pardinus	Felidae	Feliformia	45	0	Cytauxzoon sp.	Protozoa	PCR	Direct
Feline Leukemia Virus and Other Pathogens as Important Threats to the Survival of the Critically Endangered Iberian Lynx (Lynx pardinus)	Meli 2009a	Andalucia	3	Lynx pardinus	Felidae	Feliformia	30	0	FCoV	Virus	PCR	Direct
Feline Leukemia Virus and Other Pathogens as Important Threats to the Survival of the Critically Endangered Iberian Lynx (Lynx pardinus)	Meli 2009a	Andalucia	3	Lynx pardinus	Felidae	Feliformia	30	12	FCoV	Virus	IFA	Indirect
Feline Leukemia Virus and Other Pathogens as Important Threats to the Survival of the Critically Endangered Iberian Lynx (Lynx pardinus)	Meli 2009a	Andalucia	5	Lynx pardinus	Felidae	Feliformia	45	0	FCoV	Virus	PCR	Direct
Feline Leukemia Virus and Other Pathogens as Important Threats to the Survival of the Critically Endangered Iberian Lynx (Lynx pardinus)	Meli 2009a	Andalucia	5	Lynx pardinus	Felidae	Feliformia	44	7	FCoV	Virus	IFA	Indirect
Feline Leukemia Virus and Other Pathogens as Important Threats to the Survival of the Critically Endangered Iberian Lynx (Lynx pardinus)	Meli 2009a	Andalucia	3	Lynx pardinus	Felidae	Feliformia	30	0	Feline Herpesvirus	Virus	PCR	Direct
Feline Leukemia Virus and Other Pathogens as Important Threats to the Survival of the Critically Endangered Iberian Lynx (Lynx pardinus)	Meli 2009a	Andalucia	3	Lynx pardinus	Felidae	Feliformia	30	2	Feline Herpesvirus	Virus	IFA	Indirect
Feline Leukemia Virus and Other Pathogens as Important Threats to the Survival of the Critically Endangered Iberian Lynx (Lynx pardinus)	Meli 2009a	Andalucia	5	Lynx pardinus	Felidae	Feliformia	45	0	Feline Herpesvirus	Virus	PCR	Direct
Feline Leukemia Virus and Other Pathogens as Important Threats to the Survival of the Critically Endangered Iberian Lynx (Lynx pardinus)	Meli 2009a	Andalucia	5	Lynx pardinus	Felidae	Feliformia	44	7	Feline Herpesvirus	Virus	IFA	Indirect
Feline Leukemia Virus and Other Pathogens as Important Threats to the Survival of the Critically Endangered Iberian Lynx (Lynx pardinus)	Meli 2009a	Andalucia	3	Lynx pardinus	Felidae	Feliformia	32	1	FeLV	Virus	PCR	Direct
Feline Leukemia Virus and Other Pathogens as Important Threats to the Survival of the Critically Endangered Iberian Lynx (Lynx pardinus)	Meli 2009a	Andalucia	3	Lynx pardinus	Felidae	Feliformia	30	0	FeLV	Virus	ELISA	Indirect
Feline Leukemia Virus and Other Pathogens as Important Threats to the Survival of the Critically Endangered Iberian Lynx (Lynx pardinus)	Meli 2009a	Andalucia	5	Lynx pardinus	Felidae	Feliformia	45	13	FeLV	Virus	PCR	Direct
Feline Leukemia Virus and Other Pathogens as Important Threats to the Survival of the Critically Endangered Iberian Lynx (Lynx pardinus)	Meli 2009a	Andalucia	5	Lynx pardinus	Felidae	Feliformia	45	11	FeLV	Virus	ELISA	Indirect
Feline Leukemia Virus and Other Pathogens as Important Threats to the Survival of the Critically Endangered Iberian Lynx (Lynx pardinus)	Meli 2009a	Andalucia	3	Lynx pardinus	Felidae	Feliformia	32	0	FIV	Virus	PCR	Direct
Feline Leukemia Virus and Other Pathogens as Important Threats to the Survival of the Critically Endangered Iberian Lynx (Lynx pardinus)	Meli 2009a	Andalucia	3	Lynx pardinus	Felidae	Feliformia	30	0	FIV	Virus	ELISA+WB	Indirect
Feline Leukemia Virus and Other Pathogens as Important Threats to the Survival of the Critically Endangered Iberian Lynx (Lynx pardinus)	Meli 2009a	Andalucia	5	Lynx pardinus	Felidae	Feliformia	45	0	FIV	Virus	PCR	Direct
Feline Leukemia Virus and Other Pathogens as Important Threats to the Survival of the Critically Endangered Iberian Lynx (Lynx pardinus)	Meli 2009a	Andalucia	5	Lynx pardinus	Felidae	Feliformia	44	0	FIV	Virus	ELISA+WB	Indirect
Feline Leukemia Virus and Other Pathogens as Important Threats to the Survival of the Critically Endangered Iberian Lynx (Lynx pardinus)	Meli 2009a	Andalucia	3	Lynx pardinus	Felidae	Feliformia	32	9	Mycoplasma haemofelis	Bacteria	PCR	Direct
Feline Leukemia Virus and Other Pathogens as Important Threats to the Survival of the Critically Endangered Iberian Lynx (Lynx pardinus)	Meli 2009a	Andalucia	5	Lynx pardinus	Felidae	Feliformia	45	16	Mycoplasma haemofelis	Bacteria	PCR	Direct
Feline Leukemia Virus and Other Pathogens as Important Threats to the Survival of the Critically Endangered Iberian Lynx (Lynx pardinus)	Meli 2009a	Andalucia	3	Lynx pardinus	Felidae	Feliformia	30	0	Protoparvovirus	Virus	PCR	Direct
Feline Leukemia Virus and Other Pathogens as Important Threats to the Survival of the Critically Endangered Iberian Lynx (Lynx pardinus)	Meli 2009a	Andalucia	3	Lynx pardinus	Felidae	Feliformia	30	9	Protoparvovirus	Virus	IFA	Indirect
Feline Leukemia Virus and Other Pathogens as Important Threats to the Survival of the Critically Endangered Iberian Lynx (Lynx pardinus)	Meli 2009a	Andalucia	5	Lynx pardinus	Felidae	Feliformia	45	2	Protoparvovirus	Virus	PCR	Direct
Feline Leukemia Virus and Other Pathogens as Important Threats to the Survival of the Critically Endangered Iberian Lynx (Lynx pardinus)	Meli 2009a	Andalucia	5	Lynx pardinus	Felidae	Feliformia	44	13	Protoparvovirus	Virus	IFA	Indirect
First Report of an Intraerythrocytic Small Piroplasm in Wild Iberian Lynx (Lynx pardinus)	Luaces 2005	Andalucia	3	Lynx pardinus	Felidae	Feliformia	1	1	Cytauxzoon sp.	Protozoa	PCR	Direct
First Report of an Intraerythrocytic Small Piroplasm in Wild Iberian Lynx (Lynx pardinus)	Luaces 2005	Andalucia	5	Lynx pardinus	Felidae	Feliformia	41	0	Cytauxzoon sp.	Protozoa	PCR	Direct
First report of Anaplasma platys infection in red foxes (Vulpes vulpes) and molecular detection of Ehrlichia canis and Leishmania infantum in foxes from Portugal	Cardoso 2015	Portugal	6	Vulpes vulpes	Canidae	Caniformia	69	10	Anaplasma platys	Bacteria	PCR	Direct
First report of Anaplasma platys infection in red foxes (Vulpes vulpes) and molecular detection of Ehrlichia canis and Leishmania infantum in foxes from Portugal	Cardoso 2015	Portugal	6	Vulpes vulpes	Canidae	Caniformia	69	2	Ehrlichia canis	Bacteria	PCR	Direct
First report of Anaplasma platys infection in red foxes (Vulpes vulpes) and molecular detection of Ehrlichia canis and Leishmania infantum in foxes from Portugal	Cardoso 2015	Portugal	6	Vulpes vulpes	Canidae	Caniformia	78	1	Leishmania infantum	Protozoa	PCR	Direct
GENETIC CHARACTERIZATION OF CANINE PARVOVIRUS IN SYMPATRIC FREE-RANGING WILD CARNIVORES IN PORTUGAL	Miranda 2017	Portugal	6	Canis lupus	Canidae	Caniformia	63	3	Protoparvovirus	Virus	PCR	Direct
GENETIC CHARACTERIZATION OF CANINE PARVOVIRUS IN SYMPATRIC FREE-RANGING WILD CARNIVORES IN PORTUGAL	Miranda 2017	Portugal	6	Felis silvestris	Felidae	Feliformia	36	0	Protoparvovirus	Virus	PCR	Direct
GENETIC CHARACTERIZATION OF CANINE PARVOVIRUS IN SYMPATRIC FREE-RANGING WILD CARNIVORES IN PORTUGAL	Miranda 2017	Portugal	6	Genetta genetta	Viverridae	Feliformia	32	0	Protoparvovirus	Virus	PCR	Direct
GENETIC CHARACTERIZATION OF CANINE PARVOVIRUS IN SYMPATRIC FREE-RANGING WILD CARNIVORES IN PORTUGAL	Miranda 2017	Portugal	6	Herpestes ichneumon	Herpestidae	Feliformia	1	0	Protoparvovirus	Virus	PCR	Direct
GENETIC CHARACTERIZATION OF CANINE PARVOVIRUS IN SYMPATRIC FREE-RANGING WILD CARNIVORES IN PORTUGAL	Miranda 2017	Portugal	6	Lutra lutra	Mustelidae	Caniformia	10	0	Protoparvovirus	Virus	PCR	Direct
GENETIC CHARACTERIZATION OF CANINE PARVOVIRUS IN SYMPATRIC FREE-RANGING WILD CARNIVORES IN PORTUGAL	Miranda 2017	Portugal	6	Martes foina	Mustelidae	Caniformia	36	1	Protoparvovirus	Virus	PCR	Direct
GENETIC CHARACTERIZATION OF CANINE PARVOVIRUS IN SYMPATRIC FREE-RANGING WILD CARNIVORES IN PORTUGAL	Miranda 2017	Portugal	6	Martes martes	Mustelidae	Caniformia	5	0	Protoparvovirus	Virus	PCR	Direct
GENETIC CHARACTERIZATION OF CANINE PARVOVIRUS IN SYMPATRIC FREE-RANGING WILD CARNIVORES IN PORTUGAL	Miranda 2017	Portugal	6	Meles meles	Mustelidae	Caniformia	7	0	Protoparvovirus	Virus	PCR	Direct
GENETIC CHARACTERIZATION OF CANINE PARVOVIRUS IN SYMPATRIC FREE-RANGING WILD CARNIVORES IN PORTUGAL	Miranda 2017	Portugal	6	Mustela nivalis	Mustelidae	Caniformia	2	0	Protoparvovirus	Virus	PCR	Direct
GENETIC CHARACTERIZATION OF CANINE PARVOVIRUS IN SYMPATRIC FREE-RANGING WILD CARNIVORES IN PORTUGAL	Miranda 2017	Portugal	6	Mustela putorius	Mustelidae	Caniformia	7	0	Protoparvovirus	Virus	PCR	Direct
GENETIC CHARACTERIZATION OF CANINE PARVOVIRUS IN SYMPATRIC FREE-RANGING WILD CARNIVORES IN PORTUGAL	Miranda 2017	Portugal	6	Neovison vison	Mustelidae	Caniformia	3	0	Protoparvovirus	Virus	PCR	Direct
GENETIC CHARACTERIZATION OF CANINE PARVOVIRUS IN SYMPATRIC FREE-RANGING WILD CARNIVORES IN PORTUGAL	Miranda 2017	Portugal	6	Vulpes vulpes	Canidae	Caniformia	25	0	Protoparvovirus	Virus	PCR	Direct
Genetic characterization of Carnivore Parvoviruses in Spanish wildlife reveals domestic dog and cat‐related sequences	Calatayud 2020	Asturias/Galicia	1	Canis lupus	Canidae	Caniformia	37	25	Protoparvovirus	Virus	PCR	Direct
Genetic characterization of Carnivore Parvoviruses in Spanish wildlife reveals domestic dog and cat‐related sequences	Calatayud 2020	Catalonia	5	Felis silvestris	Felidae	Feliformia	2	1	Protoparvovirus	Virus	PCR	Direct
Genetic characterization of Carnivore Parvoviruses in Spanish wildlife reveals domestic dog and cat‐related sequences	Calatayud 2020	Balearic Islands	5	Genetta genetta	Viverridae	Feliformia	6	0	Protoparvovirus	Virus	PCR	Direct
Genetic characterization of Carnivore Parvoviruses in Spanish wildlife reveals domestic dog and cat‐related sequences	Calatayud 2020	Catalonia	5	Genetta genetta	Viverridae	Feliformia	21	3	Protoparvovirus	Virus	PCR	Direct
Genetic characterization of Carnivore Parvoviruses in Spanish wildlife reveals domestic dog and cat‐related sequences	Calatayud 2020	Catalonia	5	Martes foina	Mustelidae	Caniformia	9	2	Protoparvovirus	Virus	PCR	Direct
Genetic characterization of Carnivore Parvoviruses in Spanish wildlife reveals domestic dog and cat‐related sequences	Calatayud 2020	Balearic Islands	5	Martes martes	Mustelidae	Caniformia	23	1	Protoparvovirus	Virus	PCR	Direct
Genetic characterization of Carnivore Parvoviruses in Spanish wildlife reveals domestic dog and cat‐related sequences	Calatayud 2020	Catalonia	5	Meles meles	Mustelidae	Caniformia	68	6	Protoparvovirus	Virus	PCR	Direct
Genetic characterization of Carnivore Parvoviruses in Spanish wildlife reveals domestic dog and cat‐related sequences	Calatayud 2020	Catalonia	5	Mustela lutreola	Mustelidae	Caniformia	1	0	Protoparvovirus	Virus	PCR	Direct
Genetic characterization of Carnivore Parvoviruses in Spanish wildlife reveals domestic dog and cat‐related sequences	Calatayud 2020	Balearic Islands	5	Mustela nivalis	Mustelidae	Caniformia	2	0	Protoparvovirus	Virus	PCR	Direct
Genetic characterization of Carnivore Parvoviruses in Spanish wildlife reveals domestic dog and cat‐related sequences	Calatayud 2020	Balearic Islands	5	Nasua nasua	Procyonidae	Caniformia	1	0	Protoparvovirus	Virus	PCR	Direct
Genetic characterization of Carnivore Parvoviruses in Spanish wildlife reveals domestic dog and cat‐related sequences	Calatayud 2020	Catalonia	5	Neovison vison	Mustelidae	Caniformia	1	0	Protoparvovirus	Virus	PCR	Direct
Genetic characterization of Carnivore Parvoviruses in Spanish wildlife reveals domestic dog and cat‐related sequences	Calatayud 2020	Catalonia	5	Vulpes vulpes	Canidae	Caniformia	42	1	Protoparvovirus	Virus	PCR	Direct
High diversity of hemotropic mycoplasmas in Iberian wild carnivores	Millán 2018	Asturias/Galicia	1	Canis lupus	Canidae	Caniformia	37	6	Hemoplasma	Bacteria	PCR	Direct
High diversity of hemotropic mycoplasmas in Iberian wild carnivores	Millán 2018	Catalonia	5	Felis silvestris	Felidae	Feliformia	2	1	Hemoplasma	Bacteria	PCR	Direct
High diversity of hemotropic mycoplasmas in Iberian wild carnivores	Millán 2018	Catalonia/BI	5	Genetta genetta	Viverridae	Feliformia	27	5	Hemoplasma	Bacteria	PCR	Direct
High diversity of hemotropic mycoplasmas in Iberian wild carnivores	Millán 2018	Catalonia	5	Martes foina	Mustelidae	Caniformia	9	6	Hemoplasma	Bacteria	PCR	Direct
High diversity of hemotropic mycoplasmas in Iberian wild carnivores	Millán 2018	Catalonia/BI	5	Martes martes	Mustelidae	Caniformia	23	9	Hemoplasma	Bacteria	PCR	Direct
High diversity of hemotropic mycoplasmas in Iberian wild carnivores	Millán 2018	Catalonia	5	Meles meles	Mustelidae	Caniformia	85	49	Hemoplasma	Bacteria	PCR	Direct
High diversity of hemotropic mycoplasmas in Iberian wild carnivores	Millán 2018	Catalonia	5	Mustela lutreola	Mustelidae	Caniformia	1	0	Hemoplasma	Bacteria	PCR	Direct
High diversity of hemotropic mycoplasmas in Iberian wild carnivores	Millán 2018	Catalonia/BI	5	Mustela nivalis	Mustelidae	Caniformia	4	4	Hemoplasma	Bacteria	PCR	Direct
High diversity of hemotropic mycoplasmas in Iberian wild carnivores	Millán 2018	Catalonia	5	Neovison vison	Mustelidae	Caniformia	2	0	Hemoplasma	Bacteria	PCR	Direct
High diversity of hemotropic mycoplasmas in Iberian wild carnivores	Millán 2018	Catalonia	5	Vulpes vulpes	Canidae	Caniformia	41	1	Hemoplasma	Bacteria	PCR	Direct
High seroprevalence of antibodies to Toxoplasma gondii in wild animals from Portugal	Lopes 2010	Portugal	6	Canis lupus	Canidae	Caniformia	1	1	Toxoplasma gondii	Protozoa	MAT	Indirect
High seroprevalence of antibodies to Toxoplasma gondii in wild animals from Portugal	Lopes 2010	Portugal	6	Genetta genetta	Viverridae	Feliformia	2	2	Toxoplasma gondii	Protozoa	MAT	Indirect
High seroprevalence of antibodies to Toxoplasma gondii in wild animals from Portugal	Lopes 2010	Portugal	6	Meles meles	Mustelidae	Caniformia	2	1	Toxoplasma gondii	Protozoa	MAT	Indirect
High seroprevalence of antibodies to Toxoplasma gondii in wild animals from Portugal	Lopes 2010	Portugal	6	Vulpes vulpes	Canidae	Caniformia	6	6	Toxoplasma gondii	Protozoa	MAT	Indirect
High seroprevalence of Neospora caninum in the red fox (Vulpes vulpes) in the Pyrenees (NE Spain)	Marco 2008	Catalonia	2	Vulpes vulpes	Canidae	Caniformia	53	37	Neospora caninum	Protozoa	NAT	Indirect
Identification and genetic characterization of Sarcocystis arctica and Sarcocystis lutrae in red foxes (Vulpes vulpes) from Baltic States and Spain	Kirillova 2018	Extremadura	3	Vulpes vulpes	Canidae	Caniformia	22	6	Sarcocystis sp.	Bacteria	PCR	Direct
Importance of canine distemper virus (CDV) infection in free-ranging Iberian lynxes (Lynx pardinus)	Meli 2010	Andalucia	5	Felis silvestris	Felidae	Feliformia	2	0	CDV	Virus	PCR	Direct
Importance of canine distemper virus (CDV) infection in free-ranging Iberian lynxes (Lynx pardinus)	Meli 2010	Andalucia	5	Genetta genetta	Viverridae	Feliformia	2	0	CDV	Virus	PCR	Direct
Importance of canine distemper virus (CDV) infection in free-ranging Iberian lynxes (Lynx pardinus)	Meli 2010	Andalucia	5	Genetta genetta	Viverridae	Feliformia	2	0	CDV	Virus	IFA	Indirect
Importance of canine distemper virus (CDV) infection in free-ranging Iberian lynxes (Lynx pardinus)	Meli 2010	Andalucia		Genetta genetta	Viverridae	Feliformia	2	0	CDV	Virus	PCR	Direct
Importance of canine distemper virus (CDV) infection in free-ranging Iberian lynxes (Lynx pardinus)	Meli 2010	Andalucia		Genetta genetta	Viverridae	Feliformia	2	0	CDV	Virus	IFA	Indirect
Importance of canine distemper virus (CDV) infection in free-ranging Iberian lynxes (Lynx pardinus)	Meli 2010	Andalucia	5	Herpestes ichneumon	Herpestidae	Feliformia	2	0	CDV	Virus	PCR	Direct
Importance of canine distemper virus (CDV) infection in free-ranging Iberian lynxes (Lynx pardinus)	Meli 2010	Andalucia	5	Lutra lutra	Mustelidae	Caniformia	2	0	CDV	Virus	PCR	Direct
Importance of canine distemper virus (CDV) infection in free-ranging Iberian lynxes (Lynx pardinus)	Meli 2010	Andalucia	5	Lutra lutra	Mustelidae	Caniformia	2	0	CDV	Virus	IFA	Indirect
Importance of canine distemper virus (CDV) infection in free-ranging Iberian lynxes (Lynx pardinus)	Meli 2010	Andalucia		Lutra lutra	Mustelidae	Caniformia	2	0	CDV	Virus	PCR	Direct
Importance of canine distemper virus (CDV) infection in free-ranging Iberian lynxes (Lynx pardinus)	Meli 2010	Andalucia		Lutra lutra	Mustelidae	Caniformia	2	0	CDV	Virus	IFA	Indirect
Importance of canine distemper virus (CDV) infection in free-ranging Iberian lynxes (Lynx pardinus)	Meli 2010	Andalucia	3	Lynx pardinus	Felidae	Feliformia	40	0	CDV	Virus	PCR	Direct
Importance of canine distemper virus (CDV) infection in free-ranging Iberian lynxes (Lynx pardinus)	Meli 2010	Andalucia	3	Lynx pardinus	Felidae	Feliformia	40	1	CDV	Virus	IFA	Indirect
Importance of canine distemper virus (CDV) infection in free-ranging Iberian lynxes (Lynx pardinus)	Meli 2010	Andalucia	5	Lynx pardinus	Felidae	Feliformia	42	1	CDV	Virus	PCR	Direct
Importance of canine distemper virus (CDV) infection in free-ranging Iberian lynxes (Lynx pardinus)	Meli 2010	Andalucia	5	Lynx pardinus	Felidae	Feliformia	48	12	CDV	Virus	IFA	Indirect
Importance of canine distemper virus (CDV) infection in free-ranging Iberian lynxes (Lynx pardinus)	Meli 2010	Andalucia	5	Martes foina	Mustelidae	Caniformia	1	1	CDV	Virus	PCR	Direct
Importance of canine distemper virus (CDV) infection in free-ranging Iberian lynxes (Lynx pardinus)	Meli 2010	Andalucia	5	Martes foina	Mustelidae	Caniformia	1	1	CDV	Virus	IFA	Indirect
Importance of canine distemper virus (CDV) infection in free-ranging Iberian lynxes (Lynx pardinus)	Meli 2010	Andalucia		Martes foina	Mustelidae	Caniformia	1	1	CDV	Virus	PCR	Direct
Importance of canine distemper virus (CDV) infection in free-ranging Iberian lynxes (Lynx pardinus)	Meli 2010	Andalucia		Martes foina	Mustelidae	Caniformia	1	1	CDV	Virus	IFA	Indirect
Importance of canine distemper virus (CDV) infection in free-ranging Iberian lynxes (Lynx pardinus)	Meli 2010	Andalucia	5	Meles meles	Mustelidae	Caniformia	1	0	CDV	Virus	PCR	Direct
Importance of canine distemper virus (CDV) infection in free-ranging Iberian lynxes (Lynx pardinus)	Meli 2010	Andalucia	5	Vulpes vulpes	Canidae	Caniformia	23	0	CDV	Virus	PCR	Direct
Importance of canine distemper virus (CDV) infection in free-ranging Iberian lynxes (Lynx pardinus)	Meli 2010	Andalucia	5	Vulpes vulpes	Canidae	Caniformia	6	1	CDV	Virus	IFA	Indirect
Importance of canine distemper virus (CDV) infection in free-ranging Iberian lynxes (Lynx pardinus)	Meli 2010	Andalucia		Vulpes vulpes	Canidae	Caniformia	23	0	CDV	Virus	PCR	Direct
Importance of canine distemper virus (CDV) infection in free-ranging Iberian lynxes (Lynx pardinus)	Meli 2010	Andalucia		Vulpes vulpes	Canidae	Caniformia	6	0	CDV	Virus	IFA	Indirect
Infection of Eurasian badgers (Meles meles) with Mycobacterium bovis and Mycobacterium avium complex in Spain	Balseiro 2011	Asturias/Galicia/Cantabria	1	Meles meles	Mustelidae	Caniformia	145	7	Mycobacterium avium paratuberculosis	Bacteria	several	direct
Infection of Eurasian badgers (Meles meles) with Mycobacterium bovis and Mycobacterium avium complex in Spain	Balseiro 2011	CLM/Andalucia	3	Meles meles	Mustelidae	Caniformia	11	0	Mycobacterium avium paratuberculosis	Bacteria	several	direct
Infection of Eurasian badgers (Meles meles) with Mycobacterium bovis and Mycobacterium avium complex in Spain	Balseiro 2011	Asturias/Galicia/Cantabria	1	Meles meles	Mustelidae	Caniformia	145	15	Mycobacterium bovis	Bacteria	several	direct
Infection of Eurasian badgers (Meles meles) with Mycobacterium bovis and Mycobacterium avium complex in Spain	Balseiro 2011	CLM/Andalucia	3	Meles meles	Mustelidae	Caniformia	11	0	Mycobacterium bovis	Bacteria	several	direct
Influenza A Virus Surveillance in the Invasive American Mink (Neovison vison) from Freshwater Ecosystems, Northern Spain	Gholipour 2016	CyL/La Rioja/Basque Country	2	Neovison vison	Mustelidae	Caniformia	689	15	Influenza A	Virus	ELISA+HI	Indirect
Lack of evidence of paratuberculosis in wild canids from Southwestern Europe	Sobrino 2011	Asturias/Basque Country	1	Canis lupus	Canidae	Caniformia	24	0	Mycobacterium avium paratuberculosis	Bacteria	ELISA+PCR+Culture+HP	Direct/Indirect
Lack of evidence of paratuberculosis in wild canids from Southwestern Europe	Sobrino 2011	Asturias/Basque contry	1	Vulpes vulpes	Canidae	Caniformia	90	0	Mycobacterium avium paratuberculosis	Bacteria	ELISA+PCR+Culture+HP	Direct/Indirect
Lack of evidence of paratuberculosis in wild canids from Southwestern Europe	Sobrino 2011	CyL/Aragón/basque country	2	Vulpes vulpes	Canidae	Caniformia	21	0	Mycobacterium avium paratuberculosis	Bacteria	ELISA+PCR+Culture+HP	Direct/Indirect
Lack of evidence of paratuberculosis in wild canids from Southwestern Europe	Sobrino 2011	CLM	3	Vulpes vulpes	Canidae	Caniformia	154	0	Mycobacterium avium paratuberculosis	Bacteria	ELISA+PCR+Culture+HP	Direct/Indirect
Lack of evidence of paratuberculosis in wild canids from Southwestern Europe	Sobrino 2011	Andalucia	5	Vulpes vulpes	Canidae	Caniformia	10	0	Mycobacterium avium paratuberculosis	Bacteria	ELISA+PCR+Culture+HP	Direct/Indirect
Large-scale serosurvey of Besnoitia besnoiti in free-living carnivores in Spain	Millán 2012	Asturias	1	Canis lupus	Canidae	Caniformia	16	0	Besnoitia besnoiti	Protozoa	IFAT+WB	Indirect
Large-scale serosurvey of Besnoitia besnoiti in free-living carnivores in Spain	Millán 2012	Asturias/Cantabria	1	Felis silvestris	Felidae	Feliformia	3	0	Besnoitia besnoiti	Protozoa	IFAT+WB	Indirect
Large-scale serosurvey of Besnoitia besnoiti in free-living carnivores in Spain	Millán 2012	CyL	2	Felis silvestris	Felidae	Feliformia	1	0	Besnoitia besnoiti	Protozoa	IFAT+WB	Indirect
Large-scale serosurvey of Besnoitia besnoiti in free-living carnivores in Spain	Millán 2012	CLM	3	Felis silvestris	Felidae	Feliformia	24	0	Besnoitia besnoiti	Protozoa	IFAT+WB	Indirect
Large-scale serosurvey of Besnoitia besnoiti in free-living carnivores in Spain	Millán 2012	Asturias	1	Genetta genetta	Viverridae	Feliformia	3	0	Besnoitia besnoiti	Protozoa	IFAT+WB	Indirect
Large-scale serosurvey of Besnoitia besnoiti in free-living carnivores in Spain	Millán 2012	CLM	3	Genetta genetta	Viverridae	Feliformia	1	0	Besnoitia besnoiti	Protozoa	IFAT+WB	Indirect
Large-scale serosurvey of Besnoitia besnoiti in free-living carnivores in Spain	Millán 2012	Andalucia/Bal. I./Valencia	5	Genetta genetta	Viverridae	Feliformia	14	0	Besnoitia besnoiti	Protozoa	IFAT+WB	Indirect
Large-scale serosurvey of Besnoitia besnoiti in free-living carnivores in Spain	Millán 2012	CLM	3	Herpestes ichneumon	Herpestidae	Feliformia	1	0	Besnoitia besnoiti	Protozoa	IFAT+WB	Indirect
Large-scale serosurvey of Besnoitia besnoiti in free-living carnivores in Spain	Millán 2012	Andalucia/Bal. I./Valencia	5	Herpestes ichneumon	Herpestidae	Feliformia	4	0	Besnoitia besnoiti	Protozoa	IFAT+WB	Indirect
Large-scale serosurvey of Besnoitia besnoiti in free-living carnivores in Spain	Millán 2012	Asturias/Cantabria	1	Lutra lutra	Mustelidae	Caniformia	2	0	Besnoitia besnoiti	Protozoa	IFAT+WB	Indirect
Large-scale serosurvey of Besnoitia besnoiti in free-living carnivores in Spain	Millán 2012	CLM	3	Lutra lutra	Mustelidae	Caniformia	1	0	Besnoitia besnoiti	Protozoa	IFAT+WB	Indirect
Large-scale serosurvey of Besnoitia besnoiti in free-living carnivores in Spain	Millán 2012	Andalucia/Bal. I./Valencia	5	Lynx pardinus	Felidae	Feliformia	3	0	Besnoitia besnoiti	Protozoa	IFAT+WB	Indirect
Large-scale serosurvey of Besnoitia besnoiti in free-living carnivores in Spain	Millán 2012	Asturias	1	Martes foina	Mustelidae	Caniformia	3	0	Besnoitia besnoiti	Protozoa	IFAT+WB	Indirect
Large-scale serosurvey of Besnoitia besnoiti in free-living carnivores in Spain	Millán 2012	CyL	2	Martes foina	Mustelidae	Caniformia	1	0	Besnoitia besnoiti	Protozoa	IFAT+WB	Indirect
Large-scale serosurvey of Besnoitia besnoiti in free-living carnivores in Spain	Millán 2012	CLM	3	Martes foina	Mustelidae	Caniformia	2	0	Besnoitia besnoiti	Protozoa	IFAT+WB	Indirect
Large-scale serosurvey of Besnoitia besnoiti in free-living carnivores in Spain	Millán 2012	Valencia	5	Martes foina	Mustelidae	Caniformia	2	0	Besnoitia besnoiti	Protozoa	IFAT+WB	Indirect
Large-scale serosurvey of Besnoitia besnoiti in free-living carnivores in Spain	Millán 2012	Asturias	1	Martes martes	Mustelidae	Caniformia	3	0	Besnoitia besnoiti	Protozoa	IFAT+WB	Indirect
Large-scale serosurvey of Besnoitia besnoiti in free-living carnivores in Spain	Millán 2012	Balearic Islands	5	Martes martes	Mustelidae	Caniformia	18	0	Besnoitia besnoiti	Protozoa	IFAT+WB	Indirect
Large-scale serosurvey of Besnoitia besnoiti in free-living carnivores in Spain	Millán 2012	Asturias/Cantabria	1	Meles meles	Mustelidae	Caniformia	8	0	Besnoitia besnoiti	Protozoa	IFAT+WB	Indirect
Large-scale serosurvey of Besnoitia besnoiti in free-living carnivores in Spain	Millán 2012	CLM	3	Meles meles	Mustelidae	Caniformia	2	0	Besnoitia besnoiti	Protozoa	IFAT+WB	Indirect
Large-scale serosurvey of Besnoitia besnoiti in free-living carnivores in Spain	Millán 2012	Andalucia	5	Meles meles	Mustelidae	Caniformia	1	0	Besnoitia besnoiti	Protozoa	IFAT+WB	Indirect
Large-scale serosurvey of Besnoitia besnoiti in free-living carnivores in Spain	Millán 2012	Balearic Islands	5	Mustela nivalis	Mustelidae	Caniformia	1	0	Besnoitia besnoiti	Protozoa	IFAT+WB	Indirect
Large-scale serosurvey of Besnoitia besnoiti in free-living carnivores in Spain	Millán 2012	Asturias	1	Mustela putorius	Mustelidae	Caniformia	2	0	Besnoitia besnoiti	Protozoa	IFAT+WB	Indirect
Large-scale serosurvey of Besnoitia besnoiti in free-living carnivores in Spain	Millán 2012	Balearic Islands	5	Nasua nasua	Procyonidae	Caniformia	1	0	Besnoitia besnoiti	Protozoa	IFAT+WB	Indirect
Large-scale serosurvey of Besnoitia besnoiti in free-living carnivores in Spain	Millán 2012	CyL	2	Neovison vison	Mustelidae	Caniformia	1	0	Besnoitia besnoiti	Protozoa	IFAT+WB	Indirect
Large-scale serosurvey of Besnoitia besnoiti in free-living carnivores in Spain	Millán 2012	CLM	3	Procyon lotor	Procyonidae	Caniformia	1	0	Besnoitia besnoiti	Protozoa	IFAT+WB	Indirect
Large-scale serosurvey of Besnoitia besnoiti in free-living carnivores in Spain	Millán 2012	Asturias/Cantabria	1	Vulpes vulpes	Canidae	Caniformia	9	0	Besnoitia besnoiti	Protozoa	IFAT+WB	Indirect
Large-scale serosurvey of Besnoitia besnoiti in free-living carnivores in Spain	Millán 2012	CyL	2	Vulpes vulpes	Canidae	Caniformia	2	0	Besnoitia besnoiti	Protozoa	IFAT+WB	Indirect
Large-scale serosurvey of Besnoitia besnoiti in free-living carnivores in Spain	Millán 2012	CLM	3	Vulpes vulpes	Canidae	Caniformia	24	0	Besnoitia besnoiti	Protozoa	IFAT+WB	Indirect
Leishmania in wolves in northern Spain: a spreading zoonosis evidenced by wildlife sanitary surveillance	Oleaga 2018	Asturias	1	Canis lupus	Canidae	Caniformia	102	34	Leishmania infantum	Protozoa	PCR	Direct
Leishmania in wolves in northern Spain: a spreading zoonosis evidenced by wildlife sanitary surveillance	Oleaga 2018	Asturias	1	Felis silvestris	Felidae	Feliformia	3	3	Leishmania infantum	Protozoa	PCR	Direct
Leishmania in wolves in northern Spain: a spreading zoonosis evidenced by wildlife sanitary surveillance	Oleaga 2018	Asturias	1	Genetta genetta	Viverridae	Feliformia	4	3	Leishmania infantum	Protozoa	PCR	Direct
Leishmania in wolves in northern Spain: a spreading zoonosis evidenced by wildlife sanitary surveillance	Oleaga 2018	Asturias	1	Lutra lutra	Mustelidae	Caniformia	10	7	Leishmania infantum	Protozoa	PCR	Direct
Leishmania in wolves in northern Spain: a spreading zoonosis evidenced by wildlife sanitary surveillance	Oleaga 2018	Asturias	1	Martes foina	Mustelidae	Caniformia	3	2	Leishmania infantum	Protozoa	PCR	Direct
Leishmania in wolves in northern Spain: a spreading zoonosis evidenced by wildlife sanitary surveillance	Oleaga 2018	Asturias	1	Martes martes	Mustelidae	Caniformia	8	7	Leishmania infantum	Protozoa	PCR	Direct
Leishmania in wolves in northern Spain: a spreading zoonosis evidenced by wildlife sanitary surveillance	Oleaga 2018	Asturias	1	Meles meles	Mustelidae	Caniformia	1	0	Leishmania infantum	Protozoa	PCR	Direct
Leishmania in wolves in northern Spain: a spreading zoonosis evidenced by wildlife sanitary surveillance	Oleaga 2018	Asturias	1	Mustela erminea	Mustelidae	Caniformia	2	0	Leishmania infantum	Protozoa	PCR	Direct
Leishmania in wolves in northern Spain: a spreading zoonosis evidenced by wildlife sanitary surveillance	Oleaga 2018	Asturias	1	Mustela putorius	Mustelidae	Caniformia	3	0	Leishmania infantum	Protozoa	PCR	Direct
Leishmania in wolves in northern Spain: a spreading zoonosis evidenced by wildlife sanitary surveillance	Oleaga 2018	Asturias	1	Vulpes vulpes	Canidae	Caniformia	13	7	Leishmania infantum	Protozoa	PCR	Direct
Leptospirosis in Wild and Domestic Carnivores in Natural Areas in Andalusia, Spain	Millán 2009b	Andalucia	5	Genetta genetta	Viverridae	Feliformia	7	0	Leptospira sp.	Bacteria	DIF+culture+staining	Direct
Leptospirosis in Wild and Domestic Carnivores in Natural Areas in Andalusia, Spain	Millán 2009b	Andalucia	5	Genetta genetta	Viverridae	Feliformia	24	3	Leptospira sp.	Bacteria	MAT	Indirect
Leptospirosis in Wild and Domestic Carnivores in Natural Areas in Andalusia, Spain	Millán 2009b	Andalucia	5	Herpestes ichneumon	Herpestidae	Feliformia	19	1	Leptospira sp.	Bacteria	DIF+culture+staining	Direct
Leptospirosis in Wild and Domestic Carnivores in Natural Areas in Andalusia, Spain	Millán 2009b	Andalucia	5	Herpestes ichneumon	Herpestidae	Feliformia	30	6	Leptospira sp.	Bacteria	MAT	Indirect
Leptospirosis in Wild and Domestic Carnivores in Natural Areas in Andalusia, Spain	Millán 2009b	Andalucia	5	Lutra lutra	Mustelidae	Caniformia	1	0	Leptospira sp.	Bacteria	DIF+culture+staining	Direct
Leptospirosis in Wild and Domestic Carnivores in Natural Areas in Andalusia, Spain	Millán 2009b	Andalucia	5	Lutra lutra	Mustelidae	Caniformia	1	0	Leptospira sp.	Bacteria	MAT	Indirect
Leptospirosis in Wild and Domestic Carnivores in Natural Areas in Andalusia, Spain	Millán 2009b	Andalucia	3	Lynx pardinus	Felidae	Feliformia	5	0	Leptospira sp.	Bacteria	DIF+culture+staining	Direct
Leptospirosis in Wild and Domestic Carnivores in Natural Areas in Andalusia, Spain	Millán 2009b	Andalucia	3	Lynx pardinus	Felidae	Feliformia	10	2	Leptospira sp.	Bacteria	MAT	Indirect
Leptospirosis in Wild and Domestic Carnivores in Natural Areas in Andalusia, Spain	Millán 2009b	Andalucia	5	Lynx pardinus	Felidae	Feliformia	4	1	Leptospira sp.	Bacteria	DIF+culture+staining	Direct
Leptospirosis in Wild and Domestic Carnivores in Natural Areas in Andalusia, Spain	Millán 2009b	Andalucia	5	Lynx pardinus	Felidae	Feliformia	13	3	Leptospira sp.	Bacteria	MAT	Indirect
Leptospirosis in Wild and Domestic Carnivores in Natural Areas in Andalusia, Spain	Millán 2009b	Andalucia	5	Meles meles	Mustelidae	Caniformia	2	0	Leptospira sp.	Bacteria	DIF+culture+staining	Direct
Leptospirosis in Wild and Domestic Carnivores in Natural Areas in Andalusia, Spain	Millán 2009b	Andalucia	5	Meles meles	Mustelidae	Caniformia	2	1	Leptospira sp.	Bacteria	MAT	Indirect
Leptospirosis in Wild and Domestic Carnivores in Natural Areas in Andalusia, Spain	Millán 2009b	Andalucia	5	Vulpes vulpes	Canidae	Caniformia	22	0	Leptospira sp.	Bacteria	DIF+culture+staining	Direct
Leptospirosis in Wild and Domestic Carnivores in Natural Areas in Andalusia, Spain	Millán 2009b	Andalucia	5	Vulpes vulpes	Canidae	Caniformia	22	7	Leptospira sp.	Bacteria	MAT	Indirect
Molecular detection and characterization of Leishmania infantum in free-ranging Egyptian mongoose (Herpestes ichneumon)	Gomes 2020	Portugal	6	Genetta genetta	Viverridae	Feliformia	3	0	Leishmania infantum	Protozoa	PCR	Direct
Molecular detection and characterization of Leishmania infantum in free-ranging Egyptian mongoose (Herpestes ichneumon)	Gomes 2020	Portugal	6	Herpestes ichneumon	Herpestidae	Feliformia	106	5	Leishmania infantum	Protozoa	PCR	Direct
Molecular detection and characterization of Leishmania infantum in free-ranging Egyptian mongoose (Herpestes ichneumon)	Gomes 2020	Portugal	6	Martes foina	Mustelidae	Caniformia	2	0	Leishmania infantum	Protozoa	PCR	Direct
Molecular detection and characterization of Leishmania infantum in free-ranging Egyptian mongoose (Herpestes ichneumon)	Gomes 2020	Portugal	6	Meles meles	Mustelidae	Caniformia	3	0	Leishmania infantum	Protozoa	PCR	Direct
Molecular detection and characterization of Leishmania infantum in free-ranging Egyptian mongoose (Herpestes ichneumon)	Gomes 2020	Portugal	6	Vulpes vulpes	Canidae	Caniformia	18	0	Leishmania infantum	Protozoa	PCR	Direct
Molecular detection of vector-borne pathogens in wild and domesticcarnivores and their ticks at the human–wildlife interface	Millán 2016b	Catalonia	5	Genetta genetta	Viverridae	Feliformia	34	0	Anaplasmataceae	Bacteria	PCR	Direct
Molecular detection of vector-borne pathogens in wild and domesticcarnivores and their ticks at the human–wildlife interface	Millán 2016b	Catalonia	5	Genetta genetta	Viverridae	Feliformia	34	0	Babesia sp.	Protozoa	PCR	Direct
Molecular detection of vector-borne pathogens in wild and domesticcarnivores and their ticks at the human–wildlife interface	Millán 2016b	Catalonia	5	Genetta genetta	Viverridae	Feliformia	34	2	Bartonella claridgeae	Bacteria	PCR	Direct
Molecular detection of vector-borne pathogens in wild and domesticcarnivores and their ticks at the human–wildlife interface	Millán 2016b	Catalonia	5	Genetta genetta	Viverridae	Feliformia	34	1	Coxiella burnetii	Bacteria	PCR	Direct
Molecular detection of vector-borne pathogens in wild and domesticcarnivores and their ticks at the human–wildlife interface	Millán 2016b	Catalonia	5	Genetta genetta	Viverridae	Feliformia	34	0	Rickettsia sp.	Bacteria	PCR	Direct
Molecular detection of vector-borne pathogens in wild and domesticcarnivores and their ticks at the human–wildlife interface	Millán 2016b	Catalonia	5	Martes foina	Mustelidae	Caniformia	10	0	Anaplasmataceae	Bacteria	PCR	Direct
Molecular detection of vector-borne pathogens in wild and domesticcarnivores and their ticks at the human–wildlife interface	Millán 2016b	Catalonia	5	Martes foina	Mustelidae	Caniformia	10	1	Babesia vogeli	Protozoa	PCR	Direct
Molecular detection of vector-borne pathogens in wild and domesticcarnivores and their ticks at the human–wildlife interface	Millán 2016b	Catalonia	5	Martes foina	Mustelidae	Caniformia	10	1	Bartonella claridgeae	Bacteria	PCR	Direct
Molecular detection of vector-borne pathogens in wild and domesticcarnivores and their ticks at the human–wildlife interface	Millán 2016b	Catalonia	5	Martes foina	Mustelidae	Caniformia	10	0	Coxiella burnetii	Bacteria	PCR	Direct
Molecular detection of vector-borne pathogens in wild and domesticcarnivores and their ticks at the human–wildlife interface	Millán 2016b	Catalonia	5	Martes foina	Mustelidae	Caniformia	10	0	Rickettsia sp.	Bacteria	PCR	Direct
Molecular detection of vector-borne pathogens in wild and domesticcarnivores and their ticks at the human–wildlife interface	Millán 2016b	Catalonia	5	Meles meles	Mustelidae	Caniformia	3	0	Anaplasmataceae	Bacteria	PCR	Direct
Molecular detection of vector-borne pathogens in wild and domesticcarnivores and their ticks at the human–wildlife interface	Millán 2016b	Catalonia	5	Meles meles	Mustelidae	Caniformia	3	0	Babesia sp.	Protozoa	PCR	Direct
Molecular detection of vector-borne pathogens in wild and domesticcarnivores and their ticks at the human–wildlife interface	Millán 2016b	Catalonia	5	Meles meles	Mustelidae	Caniformia	3	0	Bartonella sp.	Bacteria	PCR	Direct
Molecular detection of vector-borne pathogens in wild and domesticcarnivores and their ticks at the human–wildlife interface	Millán 2016b	Catalonia	5	Meles meles	Mustelidae	Caniformia	3	0	Coxiella burnetii	Bacteria	PCR	Direct
Molecular detection of vector-borne pathogens in wild and domesticcarnivores and their ticks at the human–wildlife interface	Millán 2016b	Catalonia	5	Meles meles	Mustelidae	Caniformia	3	0	Rickettsia sp.	Bacteria	PCR	Direct
Molecular detection of vector-borne pathogens in wild and domesticcarnivores and their ticks at the human–wildlife interface	Millán 2016b	Catalonia	5	Vulpes vulpes	Canidae	Caniformia	12	2	Babesia vulpes	Protozoa	PCR	Direct
Molecular detection of vector-borne pathogens in wild and domesticcarnivores and their ticks at the human–wildlife interface	Millán 2016b	Catalonia	5	Vulpes vulpes	Canidae	Caniformia	12	3	Bartonella rochalimae	Bacteria	PCR	Direct
Molecular detection of vector-borne pathogens in wild and domesticcarnivores and their ticks at the human–wildlife interface	Millán 2016b	Catalonia	5	Vulpes vulpes	Canidae	Caniformia	12	2	Coxiella burnetii	Bacteria	PCR	Direct
Molecular detection of vector-borne pathogens in wild and domesticcarnivores and their ticks at the human–wildlife interface	Millán 2016b	Catalonia	5	Vulpes vulpes	Canidae	Caniformia	12	2	Ehrlichia canis	Bacteria	PCR	Direct
Molecular detection of vector-borne pathogens in wild and domesticcarnivores and their ticks at the human–wildlife interface	Millán 2016b	Catalonia	5	Vulpes vulpes	Canidae	Caniformia	12	0	Rickettsia sp.	Bacteria	PCR	Direct
Molecular epidemiology of parasitic protozoa and Ehrlichia canis in wildlife in Madrid (central Spain)	Criado-Fornelio 2018	Madrid	4	Neovison vison	Mustelidae	Caniformia	3	0	Ehrlichia canis	Bacteria	PCR	Direct
Molecular epidemiology of parasitic protozoa and Ehrlichia canis in wildlife in Madrid (central Spain)	Criado-Fornelio 2018	Madrid	4	Neovison vison	Mustelidae	Caniformia	3	0	Hepatozoon canis	Protozoa	PCR	Direct
Molecular epidemiology of parasitic protozoa and Ehrlichia canis in wildlife in Madrid (central Spain)	Criado-Fornelio 2018	Madrid	4	Neovison vison	Mustelidae	Caniformia	3	0	Toxoplasma gondii	Protozoa	PCR	Direct
Molecular epidemiology of parasitic protozoa and Ehrlichia canis in wildlife in Madrid (central Spain)	Criado-Fornelio 2018	Madrid	4	Procyon lotor	Procyonidae	Caniformia	194	5	Ehrlichia canis	Bacteria	PCR	Direct
Molecular epidemiology of parasitic protozoa and Ehrlichia canis in wildlife in Madrid (central Spain)	Criado-Fornelio 2018	Madrid	4	Procyon lotor	Procyonidae	Caniformia	194	5	Hepatozoon canis	Protozoa	PCR	Direct
Molecular epidemiology of parasitic protozoa and Ehrlichia canis in wildlife in Madrid (central Spain)	Criado-Fornelio 2018	Madrid	4	Procyon lotor	Procyonidae	Caniformia	194	7	Toxoplasma gondii	Protozoa	PCR	Direct
Molecular epidemiology of parasitic protozoa and Ehrlichia canis in wildlife in Madrid (central Spain)	Criado-Fornelio 2018	Madrid	4	Vulpes vulpes	Canidae	Caniformia	3	0	Ehrlichia canis	Bacteria	PCR	Direct
Molecular epidemiology of parasitic protozoa and Ehrlichia canis in wildlife in Madrid (central Spain)	Criado-Fornelio 2018	Madrid	4	Vulpes vulpes	Canidae	Caniformia	3	3	Hepatozoon canis	Protozoa	PCR	Direct
Molecular epidemiology of parasitic protozoa and Ehrlichia canis in wildlife in Madrid (central Spain)	Criado-Fornelio 2018	Madrid	4	Vulpes vulpes	Canidae	Caniformia	3	0	Toxoplasma gondii	Protozoa	PCR	Direct
Mortality Causes in Free-Ranging Eurasian Brown Bears (Ursus arctos arctos) in Spain 1998–2018	Balserio 2020	Asturias/CyL	1	Ursus arctos	Ursidae	Caniformia	14	4	Clostridium sordelii	Bacteria	culture	Direct
Neospora caninum antibodies in wild carnivores from Spain	Sobrino 2008c	Several		Canis lupus	Canidae	Caniformia	28	6	Neospora caninum	Protozoa	ELISA+IFAT+NAT	Indirect
Neospora caninum antibodies in wild carnivores from Spain	Sobrino 2008c	Several		Felis silvestris	Felidae	Feliformia	6	1	Neospora caninum	Protozoa	ELISA+IFAT+NAT	Indirect
Neospora caninum antibodies in wild carnivores from Spain	Sobrino 2008c	Several		Genetta genetta	Viverridae	Feliformia	19	0	Neospora caninum	Protozoa	ELISA+IFAT+NAT	Indirect
Neospora caninum antibodies in wild carnivores from Spain	Sobrino 2008c	Several		Herpestes ichneumon	Herpestidae	Feliformia	23	0	Neospora caninum	Protozoa	ELISA+IFAT+NAT	Indirect
Neospora caninum antibodies in wild carnivores from Spain	Sobrino 2008c	Several		Lutra lutra	Mustelidae	Caniformia	5	0	Neospora caninum	Protozoa	ELISA+IFAT+NAT	Indirect
Neospora caninum antibodies in wild carnivores from Spain	Sobrino 2008c	Several		Lynx pardinus	Felidae	Feliformia	25	3	Neospora caninum	Protozoa	ELISA+IFAT+NAT	Indirect
Neospora caninum antibodies in wild carnivores from Spain	Sobrino 2008c	Several		Martes foina	Mustelidae	Caniformia	14	3	Neospora caninum	Protozoa	ELISA+IFAT+NAT	Indirect
Neospora caninum antibodies in wild carnivores from Spain	Sobrino 2008c	Several		Martes martes	Mustelidae	Caniformia	3	2	Neospora caninum	Protozoa	ELISA+IFAT+NAT	Indirect
Neospora caninum antibodies in wild carnivores from Spain	Sobrino 2008c	Several		Meles meles	Mustelidae	Caniformia	31	2	Neospora caninum	Protozoa	ELISA+IFAT+NAT	Indirect
Neospora caninum antibodies in wild carnivores from Spain	Sobrino 2008c	Several		Mustela putorius	Mustelidae	Caniformia	2	1	Neospora caninum	Protozoa	ELISA+IFAT+NAT	Indirect
Neospora caninum antibodies in wild carnivores from Spain	Sobrino 2008c	Several		Vulpes vulpes	Canidae	Caniformia	95	2	Neospora caninum	Protozoa	ELISA+IFAT+NAT	Indirect
New Insights into Mycobacterium bovis Prevalence in Wild Mammals in Portugal	Matos 2014a	Portugal	6	Genetta genetta	Viverridae	Feliformia	3	2	Mycobacterium bovis	Bacteria	Culture+PCR	Direct
New Insights into Mycobacterium bovis Prevalence in Wild Mammals in Portugal	Matos 2014a	Portugal	6	Herpestes ichneumon	Herpestidae	Feliformia	15	3	Mycobacterium bovis	Bacteria	Culture+PCR	Direct
New Insights into Mycobacterium bovis Prevalence in Wild Mammals in Portugal	Matos 2014a	Portugal	6	Lutra lutra	Mustelidae	Caniformia	3	1	Mycobacterium bovis	Bacteria	Culture+PCR	Direct
New Insights into Mycobacterium bovis Prevalence in Wild Mammals in Portugal	Matos 2014a	Portugal	6	Martes foina	Mustelidae	Caniformia	4	1	Mycobacterium bovis	Bacteria	Culture+PCR	Direct
New Insights into Mycobacterium bovis Prevalence in Wild Mammals in Portugal	Matos 2014a	Portugal	6	Meles meles	Mustelidae	Caniformia	2	0	Mycobacterium bovis	Bacteria	Culture+PCR	Direct
New Insights into Mycobacterium bovis Prevalence in Wild Mammals in Portugal	Matos 2014a	Portugal	6	Vulpes vulpes	Canidae	Caniformia	52	14	Mycobacterium bovis	Bacteria	Culture+PCR	Direct
NEW MOLECULAR DATA ON MAMMALIAN HEPATOZOON SPECIES (APICOMPLEXA: ADELEORINA) FROM BRAZIL AND SPAIN	Criado-Fornelio 2006	CLM	4	Vulpes vulpes	Canidae	Caniformia	20	18	Hepatozoon canis	Protozoa	PCR	Direct
Occurrence and genetic diversity of piroplasms and other apicomplexa in wild carnivores	Barandika 2016	Asturias/Basque Country	1	Canis lupus	Canidae	Caniformia	2	0	Babesia sp.	Protozoa	PCR	Direct
Occurrence and genetic diversity of piroplasms and other apicomplexa in wild carnivores	Barandika 2016	Asturias/Basque Country	1	Felis silvestris	Felidae	Feliformia	6	4	Cytauxzoon sp.	Protozoa	PCR	Direct
Occurrence and genetic diversity of piroplasms and other apicomplexa in wild carnivores	Barandika 2016	Asturias/Basque Country	1	Genetta genetta	Viverridae	Feliformia	13	0	Babesia sp.	Protozoa	PCR	Direct
Occurrence and genetic diversity of piroplasms and other apicomplexa in wild carnivores	Barandika 2016	Asturias/Basque Country	1	Lutra lutra	Mustelidae	Caniformia	2	0	Babesia sp.	Protozoa	PCR	Direct
Occurrence and genetic diversity of piroplasms and other apicomplexa in wild carnivores	Barandika 2016	Asturias/Basque Country	1	Martes foina	Mustelidae	Caniformia	20	0	Babesia sp.	Protozoa	PCR	Direct
Occurrence and genetic diversity of piroplasms and other apicomplexa in wild carnivores	Barandika 2016	Asturias/Basque Country	1	Martes martes	Mustelidae	Caniformia	15	0	Babesia sp.	Protozoa	PCR	Direct
Occurrence and genetic diversity of piroplasms and other apicomplexa in wild carnivores	Barandika 2016	Asturias/Basque Country	1	Meles meles	Mustelidae	Caniformia	122	43	Babesia sp.	Protozoa	PCR	Direct
Occurrence and genetic diversity of piroplasms and other apicomplexa in wild carnivores	Barandika 2016	Asturias/Basque Country	1	Mustela erminea	Mustelidae	Caniformia	1	0	Babesia sp.	Protozoa	PCR	Direct
Occurrence and genetic diversity of piroplasms and other apicomplexa in wild carnivores	Barandika 2016	Asturias/Basque Country	1	Mustela nivalis	Mustelidae	Caniformia	5	0	Babesia sp.	Protozoa	PCR	Direct
Occurrence and genetic diversity of piroplasms and other apicomplexa in wild carnivores	Barandika 2016	Asturias/Basque Country	1	Mustela putorius	Mustelidae	Caniformia	5	0	Babesia sp.	Protozoa	PCR	Direct
Occurrence and genetic diversity of piroplasms and other apicomplexa in wild carnivores	Barandika 2016	Asturias/Basque Country	1	Neovison vison	Mustelidae	Caniformia	2	0	Babesia sp.	Protozoa	PCR	Direct
Occurrence and genetic diversity of piroplasms and other apicomplexa in wild carnivores	Barandika 2016	Asturias/Basque Country	1	Vulpes vulpes	Canidae	Caniformia	48	17	Babesia vulpes	Protozoa	PCR	Direct
Patterns of Exposure of Iberian Wolves (Canis lupus) to Canine Viruses in Human-Dominated Landscapes	Millán 2016	Asturias/Galicia	1	Canis lupus	Canidae	Caniformia	37	26	CAdV-1	Virus	PCR	Direct
Patterns of Exposure of Iberian Wolves (Canis lupus) to Canine Viruses in Human-Dominated Landscapes	Millán 2016	Asturias/Galicia	1	Canis lupus	Canidae	Caniformia	28	21	CAdV-1	Virus	VN	Indirect
Patterns of Exposure of Iberian Wolves (Canis lupus) to Canine Viruses in Human-Dominated Landscapes	Millán 2016	Asturias/Galicia	1	Canis lupus	Canidae	Caniformia	37	2	CAdV-2	Virus	PCR	Direct
Patterns of Exposure of Iberian Wolves (Canis lupus) to Canine Viruses in Human-Dominated Landscapes	Millán 2016	Asturias/Galicia	1	Canis lupus	Canidae	Caniformia	37	0	CDV	Virus	PCR	Direct
Patterns of Exposure of Iberian Wolves (Canis lupus) to Canine Viruses in Human-Dominated Landscapes	Millán 2016	Asturias/Galicia	1	Canis lupus	Canidae	Caniformia	28	0	CDV	Virus	VN	Indirect
Patterns of Exposure of Iberian Wolves (Canis lupus) to Canine Viruses in Human-Dominated Landscapes	Millán 2016	Asturias/Galicia	1	Canis lupus	Canidae	Caniformia	37	0	Feline Herpesvirus	Virus	PCR	Direct
Patterns of Exposure of Iberian Wolves (Canis lupus) to Canine Viruses in Human-Dominated Landscapes	Millán 2016	Asturias/Galicia	1	Canis lupus	Canidae	Caniformia	37	24	Protoparvovirus	Virus	PCR	Direct
Patterns of Exposure of Iberian Wolves (Canis lupus) to Canine Viruses in Human-Dominated Landscapes	Millán 2016	Asturias/Galicia	1	Canis lupus	Canidae	Caniformia	28	27	Protoparvovirus	Virus	HI	Indirect
Persistence and molecular evolution of Mycobacterium bovis population from cattle and wildlife in Don˜ana National Park revealed by genotype variation	Romero 2008	Andalucia	5	Lynx pardinus	Felidae	Feliformia	10	4	Mycobacterium bovis	Bacteria	PCR	Direct
Persistence and molecular evolution of Mycobacterium bovis population from cattle and wildlife in Don˜ana National Park revealed by genotype variation	Romero 2008	Andalucia	5	Vulpes vulpes	Canidae	Caniformia	5	2	Mycobacterium bovis	Bacteria	PCR	Direct
Presence of Bartonella Species in Wild Carnivores of Northern Spain	Gerrikagoitia 2011	Basque Country	1	Canis lupus	Canidae	Caniformia	3	1	Bartonella rochalimae	Bacteria	PCR	Direct
Presence of Bartonella Species in Wild Carnivores of Northern Spain	Gerrikagoitia 2011	Basque Country	1	Felis silvestris	Felidae	Feliformia	6	1	Bartonella henselae	Bacteria	PCR	Direct
Presence of Bartonella Species in Wild Carnivores of Northern Spain	Gerrikagoitia 2011	Basque Country	1	Genetta genetta	Viverridae	Feliformia	13	0	Bartonella sp.	Bacteria	PCR	Direct
Presence of Bartonella Species in Wild Carnivores of Northern Spain	Gerrikagoitia 2011	Basque Country	1	Martes foina	Mustelidae	Caniformia	26	0	Bartonella sp.	Bacteria	PCR	Direct
Presence of Bartonella Species in Wild Carnivores of Northern Spain	Gerrikagoitia 2011	Basque Country	1	Martes martes	Mustelidae	Caniformia	14	0	Bartonella sp.	Bacteria	PCR	Direct
Presence of Bartonella Species in Wild Carnivores of Northern Spain	Gerrikagoitia 2011	Basque Country	1	Meles meles	Mustelidae	Caniformia	75	9	Bartonella sp.	Bacteria	PCR	Direct
Presence of Bartonella Species in Wild Carnivores of Northern Spain	Gerrikagoitia 2011	Basque Country	1	Mustela nivalis	Mustelidae	Caniformia	5	0	Bartonella sp.	Bacteria	PCR	Direct
Presence of Bartonella Species in Wild Carnivores of Northern Spain	Gerrikagoitia 2011	Basque Country	1	Mustela putorius	Mustelidae	Caniformia	5	0	Bartonella sp.	Bacteria	PCR	Direct
Presence of Bartonella Species in Wild Carnivores of Northern Spain	Gerrikagoitia 2011	Basque Country	1	Neovison vison	Mustelidae	Caniformia	3	0	Bartonella sp.	Bacteria	PCR	Direct
Presence of Bartonella Species in Wild Carnivores of Northern Spain	Gerrikagoitia 2011	Basque Country	1	Vulpes vulpes	Canidae	Caniformia	62	1	Bartonella rochalimae	Bacteria	PCR	Direct
Prevalence and Genotype Identification of Toxoplasma gondii in Wild Animals from Southwestern Spain	Calero-Bernal 2015	Extremadura	3	Vulpes vulpes	Canidae	Caniformia	41	21	Toxoplasma gondii	Protozoa	PCR	Direct
Prevalence of antibodies against canine distemper virus and canine parvovirus among foxes and wolves from Spain	Sobrino 2008a	Asturias	1	Canis lupus	Canidae	Caniformia	30	7	CDV	Virus	ELISA	Indirect
Prevalence of antibodies against canine distemper virus and canine parvovirus among foxes and wolves from Spain	Sobrino 2008a	CyL/Aragón	2	Canis lupus	Canidae	Caniformia	7	2	CDV	Virus	ELISA	Indirect
Prevalence of antibodies against canine distemper virus and canine parvovirus among foxes and wolves from Spain	Sobrino 2008a	Asturias	1	Canis lupus	Canidae	Caniformia	30	15	Protoparvovirus	Virus	ELISA	Indirect
Prevalence of antibodies against canine distemper virus and canine parvovirus among foxes and wolves from Spain	Sobrino 2008a	CyL/Aragón	2	Canis lupus	Canidae	Caniformia	7	7	Protoparvovirus	Virus	ELISA	Indirect
Prevalence of antibodies against canine distemper virus and canine parvovirus among foxes and wolves from Spain	Sobrino 2008a	Asturias	1	Vulpes vulpes	Canidae	Caniformia	45	10	CDV	Virus	ELISA	Indirect
Prevalence of antibodies against canine distemper virus and canine parvovirus among foxes and wolves from Spain	Sobrino 2008a	CyL/Aragón	2	Vulpes vulpes	Canidae	Caniformia	35	9	CDV	Virus	ELISA	Indirect
Prevalence of antibodies against canine distemper virus and canine parvovirus among foxes and wolves from Spain	Sobrino 2008a	CLM	3	Vulpes vulpes	Canidae	Caniformia	51	4	CDV	Virus	ELISA	Indirect
Prevalence of antibodies against canine distemper virus and canine parvovirus among foxes and wolves from Spain	Sobrino 2008a	Asturias	1	Vulpes vulpes	Canidae	Caniformia	49	3	Protoparvovirus	Virus	ELISA	Indirect
Prevalence of antibodies against canine distemper virus and canine parvovirus among foxes and wolves from Spain	Sobrino 2008a	CyL/Aragón	2	Vulpes vulpes	Canidae	Caniformia	31	4	Protoparvovirus	Virus	ELISA	Indirect
Prevalence of antibodies against canine distemper virus and canine parvovirus among foxes and wolves from Spain	Sobrino 2008a	CLM	3	Vulpes vulpes	Canidae	Caniformia	53	1	Protoparvovirus	Virus	ELISA	Indirect
Prevalence of infection and 18S rRNA gene sequences of Cytauxzoon species in Iberian lynx (Lynx pardinus) in Spain	Millán 2009d	Andalucia	3	Lynx pardinus	Felidae	Feliformia	9	3	Cytauxzoon sp.	Protozoa	PCR	Direct
Prevalence of infection and 18S rRNA gene sequences of Cytauxzoon species in Iberian lynx (Lynx pardinus) in Spain	Millán 2009d	Andalucia	5	Lynx pardinus	Felidae	Feliformia	11	0	Cytauxzoon sp.	Protozoa	PCR	Direct
Prevalence of selected pathogens in small carnivores in reintroduction areas of the Iberian lynx (Lynx pardinus)	Leon 2017	Andalucia	3	Felis silvestris	Felidae	Feliformia	14	0	Calicivirus	Virus	PCR	Direct
Prevalence of selected pathogens in small carnivores in reintroduction areas of the Iberian lynx (Lynx pardinus)	Leon 2017	Andalucia	3	Felis silvestris	Felidae	Feliformia	14	0	CDV	Virus	PCR	Direct
Prevalence of selected pathogens in small carnivores in reintroduction areas of the Iberian lynx (Lynx pardinus)	Leon 2017	Andalucia	3	Felis silvestris	Felidae	Feliformia	10	0	Chlamydophila	Bacteria	PCR	Direct
Prevalence of selected pathogens in small carnivores in reintroduction areas of the Iberian lynx (Lynx pardinus)	Leon 2017	Andalucia	3	Felis silvestris	Felidae	Feliformia	14	11	Cytauxzoon sp.	Protozoa	PCR	Direct
Prevalence of selected pathogens in small carnivores in reintroduction areas of the Iberian lynx (Lynx pardinus)	Leon 2017	Andalucia	3	Felis silvestris	Felidae	Feliformia	13	0	FCoV	Virus	PCR	Direct
Prevalence of selected pathogens in small carnivores in reintroduction areas of the Iberian lynx (Lynx pardinus)	Leon 2017	Andalucia	3	Felis silvestris	Felidae	Feliformia	14	0	Feline Herpesvirus	Virus	PCR	Direct
Prevalence of selected pathogens in small carnivores in reintroduction areas of the Iberian lynx (Lynx pardinus)	Leon 2017	Andalucia	3	Felis silvestris	Felidae	Feliformia	14	9	FeLV	Virus	PCR	Direct
Prevalence of selected pathogens in small carnivores in reintroduction areas of the Iberian lynx (Lynx pardinus)	Leon 2017	Andalucia	3	Felis silvestris	Felidae	Feliformia	13	0	FIV	Virus	PCR	Direct
Prevalence of selected pathogens in small carnivores in reintroduction areas of the Iberian lynx (Lynx pardinus)	Leon 2017	Andalucia	3	Felis silvestris	Felidae	Feliformia	14	0	Protoparvovirus	Virus	PCR	Direct
Prevalence of selected pathogens in small carnivores in reintroduction areas of the Iberian lynx (Lynx pardinus)	Leon 2017	Andalucia	3	Genetta genetta	Viverridae	Feliformia	20	0	CDV	Virus	PCR	Direct
Prevalence of selected pathogens in small carnivores in reintroduction areas of the Iberian lynx (Lynx pardinus)	Leon 2017	Andalucia	3	Genetta genetta	Viverridae	Feliformia	20	0	FCoV	Virus	PCR	Direct
Prevalence of selected pathogens in small carnivores in reintroduction areas of the Iberian lynx (Lynx pardinus)	Leon 2017	Andalucia	3	Genetta genetta	Viverridae	Feliformia	20	0	Protoparvovirus	Virus	PCR	Direct
Prevalence of selected pathogens in small carnivores in reintroduction areas of the Iberian lynx (Lynx pardinus)	Leon 2017	Andalucia	3	Herpestes ichneumon	Herpestidae	Feliformia	8	0	CDV	Virus	PCR	Direct
Prevalence of selected pathogens in small carnivores in reintroduction areas of the Iberian lynx (Lynx pardinus)	Leon 2017	Andalucia	3	Herpestes ichneumon	Herpestidae	Feliformia	7	0	FCoV	Virus	PCR	Direct
Prevalence of selected pathogens in small carnivores in reintroduction areas of the Iberian lynx (Lynx pardinus)	Leon 2017	Andalucia	3	Herpestes ichneumon	Herpestidae	Feliformia	8	0	Protoparvovirus	Virus	PCR	Direct
Prevalence of selected pathogens in small carnivores in reintroduction areas of the Iberian lynx (Lynx pardinus)	Leon 2017	Andalucia	3	Martes foina	Mustelidae	Caniformia	17	0	CDV	Virus	PCR	Direct
Prevalence of selected pathogens in small carnivores in reintroduction areas of the Iberian lynx (Lynx pardinus)	Leon 2017	Andalucia	3	Martes foina	Mustelidae	Caniformia	16	0	FCoV	Virus	PCR	Direct
Prevalence of selected pathogens in small carnivores in reintroduction areas of the Iberian lynx (Lynx pardinus)	Leon 2017	Andalucia	3	Martes foina	Mustelidae	Caniformia	17	1	Protoparvovirus	Virus	PCR	Direct
Prevalence of selected pathogens in small carnivores in reintroduction areas of the Iberian lynx (Lynx pardinus)	Leon 2017	Andalucia	3	Vulpes vulpes	Canidae	Caniformia	16	0	CDV	Virus	PCR	Direct
Prevalence of selected pathogens in small carnivores in reintroduction areas of the Iberian lynx (Lynx pardinus)	Leon 2017	Andalucia	3	Vulpes vulpes	Canidae	Caniformia	16	0	FCoV	Virus	PCR	Direct
Prevalence of selected pathogens in small carnivores in reintroduction areas of the Iberian lynx (Lynx pardinus)	Leon 2017	Andalucia	3	Vulpes vulpes	Canidae	Caniformia	16	0	Protoparvovirus	Virus	PCR	Direct
Pseudorabies virus infection (Aujeszky’s disease) in an Iberian lynx (Lynx pardinus) in Spain: a case report	Masot 2016	Extremadura	3	Lynx pardinus	Felidae	Feliformia	1	1	Pseudorabies virus	Virus	PCR	Direct
Red foxes (Vulpes vulpes) are a natural intermediate host of Neospora caninum	Almeria 2002	Catalonia	5	Vulpes vulpes	Canidae	Caniformia	122	13	Neospora caninum	Protozoa	PCR	Direct
Reliability of serological methods for detection of Leishmaniasis in Portuguese domestic and wild reservoirs	Semiao-Santos 1996	Portugal	6	Vulpes vulpes	Canidae	Caniformia	5	3	Leishmania infantum	Protozoa	DA+IFA	Indirect
Salmonella isolates from wild birds and mammals in the Basque Country (Spain)	Millán 2004	Basque Country	1	Felis silvestris	Felidae	Feliformia	3	0	Salmonella sp.	Bacteria	culture	Direct
Salmonella isolates from wild birds and mammals in the Basque Country (Spain)	Millán 2004	Basque Country	1	Genetta genetta	Viverridae	Feliformia	4	1	Salmonella sp.	Bacteria	culture	Direct
Salmonella isolates from wild birds and mammals in the Basque Country (Spain)	Millán 2004	Basque Country	1	Martes foina	Mustelidae	Caniformia	2	0	Salmonella sp.	Bacteria	culture	Direct
Salmonella isolates from wild birds and mammals in the Basque Country (Spain)	Millán 2004	Basque Country	1	Martes martes	Mustelidae	Caniformia	2	0	Salmonella sp.	Bacteria	culture	Direct
Salmonella isolates from wild birds and mammals in the Basque Country (Spain)	Millán 2004	Basque Country	1	Meles meles	Mustelidae	Caniformia	22	4	Salmonella sp.	Bacteria	culture	Direct
Salmonella isolates from wild birds and mammals in the Basque Country (Spain)	Millán 2004	Basque Country	1	Neovison vison	Mustelidae	Caniformia	1	0	Salmonella sp.	Bacteria	culture	Direct
Salmonella isolates from wild birds and mammals in the Basque Country (Spain)	Millán 2004	Basque Country	1	Vulpes vulpes	Canidae	Caniformia	14	1	Salmonella sp.	Bacteria	culture	Direct
Serologic Survey for Canine Distemper Virus and Canine Parvovirus in Free-ranging Wild Carnivores from Portugal	Santos 2009	Portugal	6	Canis lupus	Canidae	Caniformia	27	3	CDV	Virus	VN	Indirect
Serologic Survey for Canine Distemper Virus and Canine Parvovirus in Free-ranging Wild Carnivores from Portugal	Santos 2009	Portugal	6	Canis lupus	Canidae	Caniformia	28	9	Protoparvovirus	Virus	HI	Indirect
Serologic Survey for Canine Distemper Virus and Canine Parvovirus in Free-ranging Wild Carnivores from Portugal	Santos 2009	Portugal	6	Felis silvestris	Felidae	Feliformia	8	0	CDV	Virus	VN	Indirect
Serologic Survey for Canine Distemper Virus and Canine Parvovirus in Free-ranging Wild Carnivores from Portugal	Santos 2009	Portugal	6	Felis silvestris	Felidae	Feliformia	8	1	Protoparvovirus	Virus	HI	Indirect
Serologic Survey for Canine Distemper Virus and Canine Parvovirus in Free-ranging Wild Carnivores from Portugal	Santos 2009	Portugal	6	Genetta genetta	Viverridae	Feliformia	18	0	CDV	Virus	VN	Indirect
Serologic Survey for Canine Distemper Virus and Canine Parvovirus in Free-ranging Wild Carnivores from Portugal	Santos 2009	Portugal	6	Genetta genetta	Viverridae	Feliformia	18	17	Protoparvovirus	Virus	HI	Indirect
Serologic Survey for Canine Distemper Virus and Canine Parvovirus in Free-ranging Wild Carnivores from Portugal	Santos 2009	Portugal	6	Herpestes ichneumon	Herpestidae	Feliformia	5	0	CDV	Virus	VN	Indirect
Serologic Survey for Canine Distemper Virus and Canine Parvovirus in Free-ranging Wild Carnivores from Portugal	Santos 2009	Portugal	6	Herpestes ichneumon	Herpestidae	Feliformia	5	0	Protoparvovirus	Virus	HI	Indirect
Serologic Survey for Canine Distemper Virus and Canine Parvovirus in Free-ranging Wild Carnivores from Portugal	Santos 2009	Portugal	6	Lutra lutra	Mustelidae	Caniformia	5	0	CDV	Virus	VN	Indirect
Serologic Survey for Canine Distemper Virus and Canine Parvovirus in Free-ranging Wild Carnivores from Portugal	Santos 2009	Portugal	6	Lutra lutra	Mustelidae	Caniformia	5	0	Protoparvovirus	Virus	HI	Indirect
Serologic Survey for Canine Distemper Virus and Canine Parvovirus in Free-ranging Wild Carnivores from Portugal	Santos 2009	Portugal	6	Martes foina	Mustelidae	Caniformia	17	0	CDV	Virus	VN	Indirect
Serologic Survey for Canine Distemper Virus and Canine Parvovirus in Free-ranging Wild Carnivores from Portugal	Santos 2009	Portugal	6	Martes foina	Mustelidae	Caniformia	17	3	Protoparvovirus	Virus	HI	Indirect
Serologic Survey for Canine Distemper Virus and Canine Parvovirus in Free-ranging Wild Carnivores from Portugal	Santos 2009	Portugal	6	Martes martes	Mustelidae	Caniformia	2	0	CDV	Virus	VN	Indirect
Serologic Survey for Canine Distemper Virus and Canine Parvovirus in Free-ranging Wild Carnivores from Portugal	Santos 2009	Portugal	6	Martes martes	Mustelidae	Caniformia	2	0	Protoparvovirus	Virus	HI	Indirect
Serologic Survey for Canine Distemper Virus and Canine Parvovirus in Free-ranging Wild Carnivores from Portugal	Santos 2009	Portugal	6	Meles meles	Mustelidae	Caniformia	2	0	CDV	Virus	VN	Indirect
Serologic Survey for Canine Distemper Virus and Canine Parvovirus in Free-ranging Wild Carnivores from Portugal	Santos 2009	Portugal	6	Meles meles	Mustelidae	Caniformia	2	0	Protoparvovirus	Virus	HI	Indirect
Serologic Survey for Canine Distemper Virus and Canine Parvovirus in Free-ranging Wild Carnivores from Portugal	Santos 2009	Portugal	6	Mustela erminea	Mustelidae	Caniformia	1	0	CDV	Virus	VN	Indirect
Serologic Survey for Canine Distemper Virus and Canine Parvovirus in Free-ranging Wild Carnivores from Portugal	Santos 2009	Portugal	6	Mustela erminea	Mustelidae	Caniformia	1	0	Protoparvovirus	Virus	HI	Indirect
Serologic Survey for Canine Distemper Virus and Canine Parvovirus in Free-ranging Wild Carnivores from Portugal	Santos 2009	Portugal	6	Mustela nivalis	Mustelidae	Caniformia	2	0	CDV	Virus	VN	Indirect
Serologic Survey for Canine Distemper Virus and Canine Parvovirus in Free-ranging Wild Carnivores from Portugal	Santos 2009	Portugal	6	Mustela nivalis	Mustelidae	Caniformia	2	0	Protoparvovirus	Virus	HI	Indirect
Serologic Survey for Canine Distemper Virus and Canine Parvovirus in Free-ranging Wild Carnivores from Portugal	Santos 2009	Portugal	6	Mustela putorius	Mustelidae	Caniformia	7	0	CDV	Virus	VN	Indirect
Serologic Survey for Canine Distemper Virus and Canine Parvovirus in Free-ranging Wild Carnivores from Portugal	Santos 2009	Portugal	6	Mustela putorius	Mustelidae	Caniformia	7	0	Protoparvovirus	Virus	HI	Indirect
Serologic Survey for Canine Distemper Virus and Canine Parvovirus in Free-ranging Wild Carnivores from Portugal	Santos 2009	Portugal	6	Neovison vison	Mustelidae	Caniformia	1	0	CDV	Virus	VN	Indirect
Serologic Survey for Canine Distemper Virus and Canine Parvovirus in Free-ranging Wild Carnivores from Portugal	Santos 2009	Portugal	6	Neovison vison	Mustelidae	Caniformia	1	0	Protoparvovirus	Virus	HI	Indirect
Serologic Survey for Canine Distemper Virus and Canine Parvovirus in Free-ranging Wild Carnivores from Portugal	Santos 2009	Portugal	6	Vulpes vulpes	Canidae	Caniformia	22	2	CDV	Virus	VN	Indirect
Serologic Survey for Canine Distemper Virus and Canine Parvovirus in Free-ranging Wild Carnivores from Portugal	Santos 2009	Portugal	6	Vulpes vulpes	Canidae	Caniformia	14	2	Protoparvovirus	Virus	HI	Indirect
Seroprevalence of antibodies to Borrelia burgdorferi in wild canids in Spain	Sobrino 2008d	Asturias/Cantabria/León	1	Canis lupus	Canidae	Caniformia	34	5	Borrelia burdogferi	Bacteria	IF	Indirect
Seroprevalence of antibodies to Borrelia burgdorferi in wild canids in Spain	Sobrino 2008d	Asturias/Cantabria/León	1	Vulpes vulpes	Canidae	Caniformia	24	4	Borrelia burdogferi	Bacteria	IF	Indirect
Seroprevalence of antibodies to Borrelia burgdorferi in wild canids in Spain	Sobrino 2008d	CyL/Aragón	2	Vulpes vulpes	Canidae	Caniformia	50	3	Borrelia burdogferi	Bacteria	IF	Indirect
Seroprevalence of antibodies to Borrelia burgdorferi in wild canids in Spain	Sobrino 2008d	CLM	3	Vulpes vulpes	Canidae	Caniformia	7	0	Borrelia burdogferi	Bacteria	IF	Indirect
Seroprevalence of antibodies to Borrelia burgdorferi in wild canids in Spain	Sobrino 2008d	Aragon	4	Vulpes vulpes	Canidae	Caniformia	3	0	Borrelia burdogferi	Bacteria	IF	Indirect
Seroprevalence of Toxoplasma gondii antibodies in wild carnivores from Spain	Sobrino 2007	Several		Canis lupus	Canidae	Caniformia	32	15	Toxoplasma gondii	Protozoa	MAT	Indirect
Seroprevalence of Toxoplasma gondii antibodies in wild carnivores from Spain	Sobrino 2007	Several		Felis silvestris	Felidae	Feliformia	6	3	Toxoplasma gondii	Protozoa	MAT	Indirect
Seroprevalence of Toxoplasma gondii antibodies in wild carnivores from Spain	Sobrino 2007	Several		Genetta genetta	Viverridae	Feliformia	21	13	Toxoplasma gondii	Protozoa	MAT	Indirect
Seroprevalence of Toxoplasma gondii antibodies in wild carnivores from Spain	Sobrino 2007	Several		Herpestes ichneumon	Herpestidae	Feliformia	22	13	Toxoplasma gondii	Protozoa	MAT	Indirect
Seroprevalence of Toxoplasma gondii antibodies in wild carnivores from Spain	Sobrino 2007	Several		Lutra lutra	Mustelidae	Caniformia	6	6	Toxoplasma gondii	Protozoa	MAT	Indirect
Seroprevalence of Toxoplasma gondii antibodies in wild carnivores from Spain	Sobrino 2007	Several		Lynx pardinus	Felidae	Feliformia	27	2	Toxoplasma gondii	Protozoa	MAT	Indirect
Seroprevalence of Toxoplasma gondii antibodies in wild carnivores from Spain	Sobrino 2007	Several		Martes foina	Mustelidae	Caniformia	20	17	Toxoplasma gondii	Protozoa	MAT	Indirect
Seroprevalence of Toxoplasma gondii antibodies in wild carnivores from Spain	Sobrino 2007	Several		Martes martes	Mustelidae	Caniformia	4	4	Toxoplasma gondii	Protozoa	MAT	Indirect
Seroprevalence of Toxoplasma gondii antibodies in wild carnivores from Spain	Sobrino 2007	Several		Meles meles	Mustelidae	Caniformia	37	26	Toxoplasma gondii	Protozoa	MAT	Indirect
Seroprevalence of Toxoplasma gondii antibodies in wild carnivores from Spain	Sobrino 2007	Several		Mustela putorius	Mustelidae	Caniformia	4	4	Toxoplasma gondii	Protozoa	MAT	Indirect
Seroprevalence of Toxoplasma gondii antibodies in wild carnivores from Spain	Sobrino 2007	Several		Vulpes vulpes	Canidae	Caniformia	102	66	Toxoplasma gondii	Protozoa	MAT	Indirect
Serum chemistry reference values for the common genet (Genetta genetta): variations associated with Leishmania infantum infection	Millán 2015	Catalonia	5	Genetta genetta	Viverridae	Feliformia	22	2	Leishmania infantum	Protozoa	PCR	Direct
Snapshot of Viral Infections in Wild Carnivores Reveals Ubiquity of Parvovirus and Susceptibility of Egyptian Mongoose to Feline Panleukopenia Virus	Duarte 2013	Portugal	6	Genetta genetta	Viverridae	Feliformia	3	3	Protoparvovirus	Virus	PCR	Direct
Snapshot of Viral Infections in Wild Carnivores Reveals Ubiquity of Parvovirus and Susceptibility of Egyptian Mongoose to Feline Panleukopenia Virus	Duarte 2013	Portugal	6	Herpestes ichneumon	Herpestidae	Feliformia	28	0	Adenovirus	Virus	PCR	Direct
Snapshot of Viral Infections in Wild Carnivores Reveals Ubiquity of Parvovirus and Susceptibility of Egyptian Mongoose to Feline Panleukopenia Virus	Duarte 2013	Portugal	6	Herpestes ichneumon	Herpestidae	Feliformia	28	0	CDV	Virus	PCR	Direct
Snapshot of Viral Infections in Wild Carnivores Reveals Ubiquity of Parvovirus and Susceptibility of Egyptian Mongoose to Feline Panleukopenia Virus	Duarte 2013	Portugal	6	Herpestes ichneumon	Herpestidae	Feliformia	28	1	FCoV	Virus	PCR	Direct
Snapshot of Viral Infections in Wild Carnivores Reveals Ubiquity of Parvovirus and Susceptibility of Egyptian Mongoose to Feline Panleukopenia Virus	Duarte 2013	Portugal	6	Herpestes ichneumon	Herpestidae	Feliformia	28	0	Feline Herpesvirus	Virus	PCR	Direct
Snapshot of Viral Infections in Wild Carnivores Reveals Ubiquity of Parvovirus and Susceptibility of Egyptian Mongoose to Feline Panleukopenia Virus	Duarte 2013	Portugal	6	Herpestes ichneumon	Herpestidae	Feliformia	28	0	Influenza A	Virus	PCR	Direct
Snapshot of Viral Infections in Wild Carnivores Reveals Ubiquity of Parvovirus and Susceptibility of Egyptian Mongoose to Feline Panleukopenia Virus	Duarte 2013	Portugal	6	Herpestes ichneumon	Herpestidae	Feliformia	99	57	Protoparvovirus	Virus	PCR	Direct
Snapshot of Viral Infections in Wild Carnivores Reveals Ubiquity of Parvovirus and Susceptibility of Egyptian Mongoose to Feline Panleukopenia Virus	Duarte 2013	Portugal	6	Herpestes ichneumon	Herpestidae	Feliformia	28	0	Pseudorabies virus	Virus	PCR	Direct
Snapshot of Viral Infections in Wild Carnivores Reveals Ubiquity of Parvovirus and Susceptibility of Egyptian Mongoose to Feline Panleukopenia Virus	Duarte 2013	Portugal	6	Martes foina	Mustelidae	Caniformia	1	0	Adenovirus	Virus	PCR	Direct
Snapshot of Viral Infections in Wild Carnivores Reveals Ubiquity of Parvovirus and Susceptibility of Egyptian Mongoose to Feline Panleukopenia Virus	Duarte 2013	Portugal	6	Martes foina	Mustelidae	Caniformia	1	0	CDV	Virus	PCR	Direct
Snapshot of Viral Infections in Wild Carnivores Reveals Ubiquity of Parvovirus and Susceptibility of Egyptian Mongoose to Feline Panleukopenia Virus	Duarte 2013	Portugal	6	Martes foina	Mustelidae	Caniformia	1	0	FCoV	Virus	PCR	Direct
Snapshot of Viral Infections in Wild Carnivores Reveals Ubiquity of Parvovirus and Susceptibility of Egyptian Mongoose to Feline Panleukopenia Virus	Duarte 2013	Portugal	6	Martes foina	Mustelidae	Caniformia	1	0	Feline Herpesvirus	Virus	PCR	Direct
Snapshot of Viral Infections in Wild Carnivores Reveals Ubiquity of Parvovirus and Susceptibility of Egyptian Mongoose to Feline Panleukopenia Virus	Duarte 2013	Portugal	6	Martes foina	Mustelidae	Caniformia	1	0	Influenza A	Virus	PCR	Direct
Snapshot of Viral Infections in Wild Carnivores Reveals Ubiquity of Parvovirus and Susceptibility of Egyptian Mongoose to Feline Panleukopenia Virus	Duarte 2013	Portugal	6	Martes foina	Mustelidae	Caniformia	4	3	Protoparvovirus	Virus	PCR	Direct
Snapshot of Viral Infections in Wild Carnivores Reveals Ubiquity of Parvovirus and Susceptibility of Egyptian Mongoose to Feline Panleukopenia Virus	Duarte 2013	Portugal	6	Martes foina	Mustelidae	Caniformia	1	0	Pseudorabies virus	Virus	PCR	Direct
Snapshot of Viral Infections in Wild Carnivores Reveals Ubiquity of Parvovirus and Susceptibility of Egyptian Mongoose to Feline Panleukopenia Virus	Duarte 2013	Portugal	6	Meles meles	Mustelidae	Caniformia	1	0	Adenovirus	Virus	PCR	Direct
Snapshot of Viral Infections in Wild Carnivores Reveals Ubiquity of Parvovirus and Susceptibility of Egyptian Mongoose to Feline Panleukopenia Virus	Duarte 2013	Portugal	6	Meles meles	Mustelidae	Caniformia	1	0	CDV	Virus	PCR	Direct
Snapshot of Viral Infections in Wild Carnivores Reveals Ubiquity of Parvovirus and Susceptibility of Egyptian Mongoose to Feline Panleukopenia Virus	Duarte 2013	Portugal	6	Meles meles	Mustelidae	Caniformia	1	0	FCoV	Virus	PCR	Direct
Snapshot of Viral Infections in Wild Carnivores Reveals Ubiquity of Parvovirus and Susceptibility of Egyptian Mongoose to Feline Panleukopenia Virus	Duarte 2013	Portugal	6	Meles meles	Mustelidae	Caniformia	1	0	Feline Herpesvirus	Virus	PCR	Direct
Snapshot of Viral Infections in Wild Carnivores Reveals Ubiquity of Parvovirus and Susceptibility of Egyptian Mongoose to Feline Panleukopenia Virus	Duarte 2013	Portugal	6	Meles meles	Mustelidae	Caniformia	1	0	Influenza A	Virus	PCR	Direct
Snapshot of Viral Infections in Wild Carnivores Reveals Ubiquity of Parvovirus and Susceptibility of Egyptian Mongoose to Feline Panleukopenia Virus	Duarte 2013	Portugal	6	Meles meles	Mustelidae	Caniformia	3	3	Protoparvovirus	Virus	PCR	Direct
Snapshot of Viral Infections in Wild Carnivores Reveals Ubiquity of Parvovirus and Susceptibility of Egyptian Mongoose to Feline Panleukopenia Virus	Duarte 2013	Portugal	6	Meles meles	Mustelidae	Caniformia	1	0	Pseudorabies virus	Virus	PCR	Direct
Snapshot of Viral Infections in Wild Carnivores Reveals Ubiquity of Parvovirus and Susceptibility of Egyptian Mongoose to Feline Panleukopenia Virus	Duarte 2013	Portugal	6	Vulpes vulpes	Canidae	Caniformia	4	0	Adenovirus	Virus	PCR	Direct
Snapshot of Viral Infections in Wild Carnivores Reveals Ubiquity of Parvovirus and Susceptibility of Egyptian Mongoose to Feline Panleukopenia Virus	Duarte 2013	Portugal	6	Vulpes vulpes	Canidae	Caniformia	4	0	CDV	Virus	PCR	Direct
Snapshot of Viral Infections in Wild Carnivores Reveals Ubiquity of Parvovirus and Susceptibility of Egyptian Mongoose to Feline Panleukopenia Virus	Duarte 2013	Portugal	6	Vulpes vulpes	Canidae	Caniformia	4	0	FCoV	Virus	PCR	Direct
Snapshot of Viral Infections in Wild Carnivores Reveals Ubiquity of Parvovirus and Susceptibility of Egyptian Mongoose to Feline Panleukopenia Virus	Duarte 2013	Portugal	6	Vulpes vulpes	Canidae	Caniformia	4	0	Feline Herpesvirus	Virus	PCR	Direct
Snapshot of Viral Infections in Wild Carnivores Reveals Ubiquity of Parvovirus and Susceptibility of Egyptian Mongoose to Feline Panleukopenia Virus	Duarte 2013	Portugal	6	Vulpes vulpes	Canidae	Caniformia	4	0	Influenza A	Virus	PCR	Direct
Snapshot of Viral Infections in Wild Carnivores Reveals Ubiquity of Parvovirus and Susceptibility of Egyptian Mongoose to Feline Panleukopenia Virus	Duarte 2013	Portugal	6	Vulpes vulpes	Canidae	Caniformia	19	15	Protoparvovirus	Virus	PCR	Direct
Snapshot of Viral Infections in Wild Carnivores Reveals Ubiquity of Parvovirus and Susceptibility of Egyptian Mongoose to Feline Panleukopenia Virus	Duarte 2013	Portugal	6	Vulpes vulpes	Canidae	Caniformia	4	0	Pseudorabies virus	Virus	PCR	Direct
SURVEY OF MYCOBACTERIUM AVIUM SUBSPECIES PARATUBERCULOSIS IN ROAD-KILLED WILD CARNIVORES IN PORTUGAL	Matos 2014b	Portugal	6	Herpestes ichneumon	Herpestidae	Feliformia	15	7	Mycobacterium avium paratuberculosis	Bacteria	Culture+PCR	Direct
SURVEY OF MYCOBACTERIUM AVIUM SUBSPECIES PARATUBERCULOSIS IN ROAD-KILLED WILD CARNIVORES IN PORTUGAL	Matos 2014b	Portugal	6	Lutra lutra	Mustelidae	Caniformia	4	2	Mycobacterium avium paratuberculosis	Bacteria	Culture+PCR	Direct
SURVEY OF MYCOBACTERIUM AVIUM SUBSPECIES PARATUBERCULOSIS IN ROAD-KILLED WILD CARNIVORES IN PORTUGAL	Matos 2014b	Portugal	6	Martes foina	Mustelidae	Caniformia	3	3	Mycobacterium avium paratuberculosis	Bacteria	Culture+PCR	Direct
SURVEY OF MYCOBACTERIUM AVIUM SUBSPECIES PARATUBERCULOSIS IN ROAD-KILLED WILD CARNIVORES IN PORTUGAL	Matos 2014b	Portugal	6	Meles meles	Mustelidae	Caniformia	1	1	Mycobacterium avium paratuberculosis	Bacteria	Culture+PCR	Direct
SURVEY OF MYCOBACTERIUM AVIUM SUBSPECIES PARATUBERCULOSIS IN ROAD-KILLED WILD CARNIVORES IN PORTUGAL	Matos 2014b	Portugal	6	Vulpes vulpes	Canidae	Caniformia	49	3	Mycobacterium avium paratuberculosis	Bacteria	Culture+PCR	Direct
Tracking Toxoplasma gondii in freshwater ecosystems: interaction with the invasive American mink (Neovison vison) in Spain	Ribas 2018	CyL/La Rioja/Basque Country	2	Neovison vison	Mustelidae	Caniformia	653	510	Toxoplasma gondii	Protozoa	MAT	Indirect
Tracking Toxoplasma gondii in freshwater ecosystems: interaction with the invasive American mink (Neovison vison) in Spain	Ribas 2018	Catalonia	5	Neovison vison	Mustelidae	Caniformia	23	22	Toxoplasma gondii	Protozoa	MAT	Indirect
Unveiling patterns of viral pathogen infection in free-ranging carnivores of northern Portugal using a complementary methodological approach	Rosa 2020	Portugal	6	Canis lupus	Canidae	Caniformia	42	3	CDV	Virus	PCR	Direct
Unveiling patterns of viral pathogen infection in free-ranging carnivores of northern Portugal using a complementary methodological approach	Rosa 2020	Portugal	6	Canis lupus	Canidae	Caniformia	42	26	CDV	Virus	ELISA	Indirect
Unveiling patterns of viral pathogen infection in free-ranging carnivores of northern Portugal using a complementary methodological approach	Rosa 2020	Portugal	6	Canis lupus	Canidae	Caniformia	42	13	FCoV	Virus	PCR	Direct
Unveiling patterns of viral pathogen infection in free-ranging carnivores of northern Portugal using a complementary methodological approach	Rosa 2020	Portugal	6	Canis lupus	Canidae	Caniformia	42	41	Protoparvovirus	Virus	PCR	Direct
Unveiling patterns of viral pathogen infection in free-ranging carnivores of northern Portugal using a complementary methodological approach	Rosa 2020	Portugal	6	Canis lupus	Canidae	Caniformia	42	31	Protoparvovirus	Virus	ELISA	Indirect
Unveiling patterns of viral pathogen infection in free-ranging carnivores of northern Portugal using a complementary methodological approach	Rosa 2020	Portugal	6	Genetta genetta	Viverridae	Feliformia	2	1	CDV	Virus	PCR	Direct
Unveiling patterns of viral pathogen infection in free-ranging carnivores of northern Portugal using a complementary methodological approach	Rosa 2020	Portugal	6	Genetta genetta	Viverridae	Feliformia	1	0	CDV	Virus	ELISA	Indirect
Unveiling patterns of viral pathogen infection in free-ranging carnivores of northern Portugal using a complementary methodological approach	Rosa 2020	Portugal	6	Genetta genetta	Viverridae	Feliformia	2	2	FCoV	Virus	PCR	Direct
Unveiling patterns of viral pathogen infection in free-ranging carnivores of northern Portugal using a complementary methodological approach	Rosa 2020	Portugal	6	Genetta genetta	Viverridae	Feliformia	2	1	Protoparvovirus	Virus	PCR	Direct
Unveiling patterns of viral pathogen infection in free-ranging carnivores of northern Portugal using a complementary methodological approach	Rosa 2020	Portugal	6	Genetta genetta	Viverridae	Feliformia	1	0	Protoparvovirus	Virus	ELISA	Indirect
Unveiling patterns of viral pathogen infection in free-ranging carnivores of northern Portugal using a complementary methodological approach	Rosa 2020	Portugal	6	Lutra lutra	Mustelidae	Caniformia	1	0	CDV	Virus	PCR	Direct
Unveiling patterns of viral pathogen infection in free-ranging carnivores of northern Portugal using a complementary methodological approach	Rosa 2020	Portugal	6	Lutra lutra	Mustelidae	Caniformia	1	1	CDV	Virus	ELISA	Indirect
Unveiling patterns of viral pathogen infection in free-ranging carnivores of northern Portugal using a complementary methodological approach	Rosa 2020	Portugal	6	Lutra lutra	Mustelidae	Caniformia	1	1	FCoV	Virus	PCR	Direct
Unveiling patterns of viral pathogen infection in free-ranging carnivores of northern Portugal using a complementary methodological approach	Rosa 2020	Portugal	6	Lutra lutra	Mustelidae	Caniformia	1	1	Protoparvovirus	Virus	PCR	Direct
Unveiling patterns of viral pathogen infection in free-ranging carnivores of northern Portugal using a complementary methodological approach	Rosa 2020	Portugal	6	Lutra lutra	Mustelidae	Caniformia	1	1	Protoparvovirus	Virus	ELISA	Indirect
Unveiling patterns of viral pathogen infection in free-ranging carnivores of northern Portugal using a complementary methodological approach	Rosa 2020	Portugal	6	Martes foina	Mustelidae	Caniformia	3	0	CDV	Virus	PCR	Direct
Unveiling patterns of viral pathogen infection in free-ranging carnivores of northern Portugal using a complementary methodological approach	Rosa 2020	Portugal	6	Martes foina	Mustelidae	Caniformia	2	2	CDV	Virus	ELISA	Indirect
Unveiling patterns of viral pathogen infection in free-ranging carnivores of northern Portugal using a complementary methodological approach	Rosa 2020	Portugal	6	Martes foina	Mustelidae	Caniformia	3	0	FCoV	Virus	PCR	Direct
Unveiling patterns of viral pathogen infection in free-ranging carnivores of northern Portugal using a complementary methodological approach	Rosa 2020	Portugal	6	Martes foina	Mustelidae	Caniformia	3	2	Protoparvovirus	Virus	PCR	Direct
Unveiling patterns of viral pathogen infection in free-ranging carnivores of northern Portugal using a complementary methodological approach	Rosa 2020	Portugal	6	Martes foina	Mustelidae	Caniformia	2	2	Protoparvovirus	Virus	ELISA	Indirect
Unveiling patterns of viral pathogen infection in free-ranging carnivores of northern Portugal using a complementary methodological approach	Rosa 2020	Portugal	6	Martes martes	Mustelidae	Caniformia	1	0	CDV	Virus	PCR	Direct
Unveiling patterns of viral pathogen infection in free-ranging carnivores of northern Portugal using a complementary methodological approach	Rosa 2020	Portugal	6	Martes martes	Mustelidae	Caniformia	2	1	CDV	Virus	ELISA	Indirect
Unveiling patterns of viral pathogen infection in free-ranging carnivores of northern Portugal using a complementary methodological approach	Rosa 2020	Portugal	6	Martes martes	Mustelidae	Caniformia	1	0	FCoV	Virus	PCR	Direct
Unveiling patterns of viral pathogen infection in free-ranging carnivores of northern Portugal using a complementary methodological approach	Rosa 2020	Portugal	6	Martes martes	Mustelidae	Caniformia	1	1	Protoparvovirus	Virus	PCR	Direct
Unveiling patterns of viral pathogen infection in free-ranging carnivores of northern Portugal using a complementary methodological approach	Rosa 2020	Portugal	6	Martes martes	Mustelidae	Caniformia	2	0	Protoparvovirus	Virus	ELISA	Indirect
Unveiling patterns of viral pathogen infection in free-ranging carnivores of northern Portugal using a complementary methodological approach	Rosa 2020	Portugal	6	Meles meles	Mustelidae	Caniformia	1	0	CDV	Virus	PCR	Direct
Unveiling patterns of viral pathogen infection in free-ranging carnivores of northern Portugal using a complementary methodological approach	Rosa 2020	Portugal	6	Meles meles	Mustelidae	Caniformia	1	1	CDV	Virus	ELISA	Indirect
Unveiling patterns of viral pathogen infection in free-ranging carnivores of northern Portugal using a complementary methodological approach	Rosa 2020	Portugal	6	Meles meles	Mustelidae	Caniformia	1	0	FCoV	Virus	PCR	Direct
Unveiling patterns of viral pathogen infection in free-ranging carnivores of northern Portugal using a complementary methodological approach	Rosa 2020	Portugal	6	Meles meles	Mustelidae	Caniformia	1	1	Protoparvovirus	Virus	PCR	Direct
Unveiling patterns of viral pathogen infection in free-ranging carnivores of northern Portugal using a complementary methodological approach	Rosa 2020	Portugal	6	Meles meles	Mustelidae	Caniformia	1	0	Protoparvovirus	Virus	ELISA	Indirect
Unveiling patterns of viral pathogen infection in free-ranging carnivores of northern Portugal using a complementary methodological approach	Rosa 2020	Portugal	6	Vulpes vulpes	Canidae	Caniformia	12	1	CDV	Virus	PCR	Direct
Unveiling patterns of viral pathogen infection in free-ranging carnivores of northern Portugal using a complementary methodological approach	Rosa 2020	Portugal	6	Vulpes vulpes	Canidae	Caniformia	11	8	CDV	Virus	ELISA	Indirect
Unveiling patterns of viral pathogen infection in free-ranging carnivores of northern Portugal using a complementary methodological approach	Rosa 2020	Portugal	6	Vulpes vulpes	Canidae	Caniformia	12	4	FCoV	Virus	PCR	Direct
Unveiling patterns of viral pathogen infection in free-ranging carnivores of northern Portugal using a complementary methodological approach	Rosa 2020	Portugal	6	Vulpes vulpes	Canidae	Caniformia	12	10	Protoparvovirus	Virus	PCR	Direct
Unveiling patterns of viral pathogen infection in free-ranging carnivores of northern Portugal using a complementary methodological approach	Rosa 2020	Portugal	6	Vulpes vulpes	Canidae	Caniformia	11	2	Protoparvovirus	Virus	ELISA	Indirect
Using a top predator as a sentinel for environmental contamination with pathogenic bacteria: the Iberian wolf and leptospires	Millán 2014	Asturias/Galicia	1	Canis lupus	Canidae	Caniformia	49	10	Leptospira sp.	Bacteria	culture+IF+PCR	Direct
Virological Survey in free-ranging wildcats (Felis silvestris) and feral domestic cats in Portugal	Duarte 2012	Portugal	6	Felis silvestris	Felidae	Feliformia	13	0	CDV	Virus	PCR	Direct
Virological Survey in free-ranging wildcats (Felis silvestris) and feral domestic cats in Portugal	Duarte 2012	Portugal	6	Felis silvestris	Felidae	Feliformia	26	2	CDV	Virus	ELISA	Indirect
Virological Survey in free-ranging wildcats (Felis silvestris) and feral domestic cats in Portugal	Duarte 2012	Portugal	6	Felis silvestris	Felidae	Feliformia	15	5	FCoV	Virus	PCR	Direct
Virological Survey in free-ranging wildcats (Felis silvestris) and feral domestic cats in Portugal	Duarte 2012	Portugal	6	Felis silvestris	Felidae	Feliformia	26	0	FCoV	Virus	ELISA	Indirect
Virological Survey in free-ranging wildcats (Felis silvestris) and feral domestic cats in Portugal	Duarte 2012	Portugal	6	Felis silvestris	Felidae	Feliformia	28	7	FeLV	Virus	Ag ELISA	Direct
Virological Survey in free-ranging wildcats (Felis silvestris) and feral domestic cats in Portugal	Duarte 2012	Portugal	6	Felis silvestris	Felidae	Feliformia	28	0	FIV	Virus	ELISA	Indirect
Virological Survey in free-ranging wildcats (Felis silvestris) and feral domestic cats in Portugal	Duarte 2012	Portugal	6	Felis silvestris	Felidae	Feliformia	15	0	Protoparvovirus	Virus	PCR	Direct
Wide exposure to Coxiella burnetii in ruminant and feline species living in a natural environment: zoonoses in a human–livestock–wildlife interface	Candela 2017	CLM	4	Felis silvestris	Felidae	Feliformia	9	3	Coxiella burnetii	Bacteria	ELISA	Indirect
Wild mammals as potential silent reservoirs of Leishmania infantum in a Mediterranean area	Alcover 2019	Catalonia	5	Martes foina	Mustelidae	Caniformia	4	2	Leishmania infantum	Protozoa	PCR	Direct
Wild mammals as potential silent reservoirs of Leishmania infantum in a Mediterranean area	Alcover 2019	Catalonia	5	Meles meles	Mustelidae	Caniformia	15	0	Leishmania infantum	Protozoa	PCR	Direct
Wild mammals as potential silent reservoirs of Leishmania infantum in a Mediterranean area	Alcover 2019	Catalonia	5	Neovison vison	Mustelidae	Caniformia	1	1	Leishmania infantum	Protozoa	PCR	Direct
Wild mammals as potential silent reservoirs of Leishmania infantum in a Mediterranean area	Alcover 2019	Catalonia	5	Vulpes vulpes	Canidae	Caniformia	11	0	Leishmania infantum	Protozoa	PCR	Direct
Wild Red Foxes (Vulpes vulpes) as Sentinels of Parasitic Diseases in the Province of Soria, Northern Spain	Lledó 2015	CyL	4	Vulpes vulpes	Canidae	Caniformia	400	48	Leishmania infantum	Protozoa	Microscopy+culture	Direct
Wild Red Foxes (Vulpes vulpes) as Sentinels of Rodent-borne Hantavirus and Lymphocytic Choriomeningitis Virus in the Province of Soria, Northern Spain	Lledó 2020	CyL	4	Vulpes vulpes	Canidae	Caniformia	314	11	Hantavirus	Virus	IF+WB	Indirect
Wild Red Foxes (Vulpes vulpes) as Sentinels of Rodent-borne Hantavirus and Lymphocytic Choriomeningitis Virus in the Province of Soria, Northern Spain	Lledó 2020	CyL	4	Vulpes vulpes	Canidae	Caniformia	314	7	Lymphocytic choriomeningitis virus	Virus	IF	Indirect

## Sheet: Articles
title	country	pathogens
A molecular survey of Piroplasmida and Hepatozoon isolated from domestic and wild animals in Burgos (northern Spain)	Spain	more
A parasitological survey of wild red foxes (Vulpes vulpes) from the province of Guadalajara, Spain	Spain	more
A serological survey of common feline pathogens in free-living European wildcats (Felis silvestris) in central Spain	Spain	more
Antibodies to Rickettsia spp. and Borrelia burgdorferi in Spanish Wild Red Foxes (Vulpes vulpes)	Spain	more
Disease Surveillance during the Reintroduction of the Iberian Lynx (Lynx pardinus) in Southwestern Spain	Spain	more
Disease threats to the endangered Iberian lynx (Lynx pardinus)	Spain	more
Ecology and Pathology of the Red fox in the mid Ebro Valley	Spain	more
Exposure to disease agents in the endangered Iberian lynx	Spain	more
Feline Leukemia Virus and Other Pathogens as Important Threats to the Survival of the Critically Endangered Iberian Lynx (Lynx pardinus)	Spain	more
First report of Anaplasma platys infection in red foxes (Vulpes vulpes) and molecular detection of Ehrlichia canis and Leishmania infantum in foxes from Portugal	Portugal	more
GENETIC CHARACTERIZATION OF CANINE PARVOVIRUS IN SYMPATRIC FREE-RANGING WILD CARNIVORES IN PORTUGAL	Portugal	more
Genetic characterization of Carnivore Parvoviruses in Spanish wildlife reveals domestic dog and cat‐related sequences	Spain	more
Molecular detection of vector-borne pathogens in wild and domesticcarnivores and their ticks at the human–wildlife interface	Spain	more
Molecular epidemiology of parasitic protozoa and Ehrlichia canis in wildlife in Madrid (central Spain)	Spain	more
Mortality Causes in Free-Ranging Eurasian Brown Bears (Ursus arctos arctos) in Spain 1998–2018	Spain	more
Prevalence of selected pathogens in small carnivores in reintroduction areas of the Iberian lynx (Lynx pardinus)	Spain	more
Snapshot of Viral Infections in Wild Carnivores Reveals Ubiquity of Parvovirus and Susceptibility of Egyptian Mongoose to Feline Panleukopenia Virus	Spain	more
Unveiling patterns of viral pathogen infection in free-ranging carnivores of northern Portugal using a complementary methodological approach	Portugal	more
Virological Survey in free-ranging wildcats (Felis silvestris) and feral domestic cats in Portugal	Portugal	more
Wild Red Foxes (Vulpes vulpes) as Sentinels of Parasitic Diseases in the Province of Soria, Northern Spain	Spain	more
Aleutian Disease Serology, Protein Electrophoresis, and Pathology of the European Mink (Mustela lutreola) from Navarra, Spain	Spain	one
ALEUTIAN MINK DISEASE PARVOVIRUS IN WILD RIPARIAN CARNIVORES IN SPAIN	Spain	one
An Investigation into Alternative Reservoirs of Canine Leishmaniasis on the Endemic Island of Mallorca (Spain)	Spain	one
Anaplasmataceae in wild ungulates and carnivores in northern Spain	Spain	one
Antibodies to Mycobacterium bovis in Wild Carnivores from Don˜ ana National Park (Spain)	Spain	one
Antibodies to West Nile virus and related flaviviruses in wild boar, red foxes and other mesomammals from Spain	Spain	one
Babesia microti-like piroplasm (syn. Babesia vulpes) infection in red foxes (Vulpes vulpes) in NW Spain (Galicia) and its relationship with Ixodes hexagonus	Spain	one
Canine Adenovirus type 1 (CAdV-1) in free-ranging European brown-bear (Ursus arctos arctos): a threat for Cantabrian population?	Spain	one
Canine distemper virus may affect European wild cat populations in Central Spain	Spain	one
Carriage of pathogenic Leptospira in carnivores at the wild/domestic interface	Spain	one
Characterization of widespread canine leishmaniasis among wild carnivores from Spain	Spain	one
Coxiella burnetii DNA detected in domestic ruminants and wildlife from Portugal	Portugal	one
Detection of Feline leukemia virus in the endangered Iberian lynx (Lynx pardinus)	Spain	one
Detection of Rickettsia massiliae/Bar29 and Rickettsia conorii in red foxes (Vulpes vulpes) and their Rhipicephalus sanguineus complex ticks	Spain	one
Ecological drivers of Mycobacterium avium subsp. paratuberculosis detection in mongoose (Herpestes ichneumon) using IS900 as proxy	Portugal	one
Epidemiological and genetic studies suggest a common Leishmania infantum transmission cycle in wildlife, dogs and humans associated to vector abundance in Southeast Spain	Spain	one
Epidemiology of canine leishmaniosis in Catalonia (Spain) The example of the Priorat focus	Spain	one
Evidence for widespread Leishmania infantum infectionamong wild carnivores in L. infantum periendemic northernSpain	Spain	one
Factors affecting seroprevalence of Toxoplasma gondii in the endangered Iberian lynx (Lynx pardinus)	Spain	one
First Report of an Intraerythrocytic Small Piroplasm in Wild Iberian Lynx (Lynx pardinus)	Spain	one
High diversity of hemotropic mycoplasmas in Iberian wild carnivores	Spain	one
High seroprevalence of antibodies to Toxoplasma gondii in wild animals from Portugal	Portugal	one
High seroprevalence of Neospora caninum in the red fox (Vulpes vulpes) in the Pyrenees (NE Spain)	Spain	one
Identification and genetic characterization of Sarcocystis arctica and Sarcocystis lutrae in red foxes (Vulpes vulpes) from Baltic States and Spain	Spain	one
Importance of canine distemper virus (CDV) infection in free-ranging Iberian lynxes (Lynx pardinus)	Spain	one
Infection of Eurasian badgers (Meles meles) with Mycobacterium bovis and Mycobacterium avium complex in Spain	Spain	one
Influenza A Virus Surveillance in the Invasive American Mink (Neovison vison) from Freshwater Ecosystems, Northern Spain	Spain	one
Lack of evidence of paratuberculosis in wild canids from Southwestern Europe	Spain	one
Large-scale serosurvey of Besnoitia besnoiti in free-living carnivores in Spain	Spain	one
Leishmania in wolves in northern Spain: a spreading zoonosis evidenced by wildlife sanitary surveillance	Spain	one
Leptospirosis in Wild and Domestic Carnivores in Natural Areas in Andalusia, Spain	Spain	one
Molecular detection and characterization of Leishmania infantum in free-ranging Egyptian mongoose (Herpestes ichneumon)	Portugal	one
Neospora caninum antibodies in wild carnivores from Spain	Spain	one
New Insights into Mycobacterium bovis Prevalence in Wild Mammals in Portugal	Portugal	one
NEW MOLECULAR DATA ON MAMMALIAN HEPATOZOON SPECIES (APICOMPLEXA: ADELEORINA) FROM BRAZIL AND SPAIN	Spain	one
Occurrence and genetic diversity of piroplasms and other apicomplexa in wild carnivores	Spain	one
Patterns of Exposure of Iberian Wolves (Canis lupus) to Canine Viruses in Human-Dominated Landscapes	Spain	one
Persistence and molecular evolution of Mycobacterium bovis population from cattle and wildlife in Don˜ana National Park revealed by genotype variation	Spain	one
Presence of Bartonella Species in Wild Carnivores of Northern Spain	Spain	one
Prevalence and Genotype Identification of Toxoplasma gondii in Wild Animals from Southwestern Spain	Spain	one
Prevalence of antibodies against canine distemper virus and canine parvovirus among foxes and wolves from Spain	Spain	one
Prevalence of infection and 18S rRNA gene sequences of Cytauxzoon species in Iberian lynx (Lynx pardinus) in Spain	Spain	one
Pseudorabies virus infection (Aujeszky’s disease) in an Iberian lynx (Lynx pardinus) in Spain: a case report	Spain	one
Red foxes (Vulpes vulpes) are a natural intermediate host of Neospora caninum	Spain	one
Reliability of serological methods for detection of Leishmaniasis in Portuguese domestic and wild reservoirs	Portugal	one
Salmonella isolates from wild birds and mammals in the Basque Country (Spain)	Spain	one
Serologic Survey for Canine Distemper Virus and Canine Parvovirus in Free-ranging Wild Carnivores from Portugal	Portugal	one
Seroprevalence of antibodies to Borrelia burgdorferi in wild canids in Spain	Spain	one
Seroprevalence of Toxoplasma gondii antibodies in wild carnivores from Spain	Spain	one
Serum chemistry reference values for the common genet (Genetta genetta): variations associated with Leishmania infantum infection	Spain	one
SURVEY OF MYCOBACTERIUM AVIUM SUBSPECIES PARATUBERCULOSIS IN ROAD-KILLED WILD CARNIVORES IN PORTUGAL	Portugal	one
Tracking Toxoplasma gondii in freshwater ecosystems: interaction with the invasive American mink (Neovison vison) in Spain	Spain	one
Using a top predator as a sentinel for environmental contamination with pathogenic bacteria: the Iberian wolf and leptospires	Spain	one
Wide exposure to Coxiella burnetii in ruminant and feline species living in a natural environment: zoonoses in a human–livestock–wildlife interface	Spain	one
Wild mammals as potential silent reservoirs of Leishmania infantum in a Mediterranean area	Spain	one
Wild Red Foxes (Vulpes vulpes) as Sentinels of Rodent-borne Hantavirus and Lymphocytic Choriomeningitis Virus in the Province of Soria, Northern Spain	Spain	one
(en blanco)
Total general
