# Supplementary material for: Patterns of Exposure and Infection with Microparasites in Iberian Wild Carnivores: A Review and Meta-Analysis
Source: Animals (Basel). 2021 Sep 16;11(9):2708. doi: 10.3390/ani11092708 (PMC8469010; doi:10.3390/ani11092708)
Supplement: Supplementary file 1 [file animals-11-02708-s001.zip › Table S1.csv]

	X1	ratio	z.ratio	p.value
1	Canidae / Felidae	1.19	0.92	0.67
2	Canidae / Herpestidae	1.42	1.28	0.66
3	Canidae / Mustelidae	1.74	3.87	0
4	Canidae / Procyonidae	2.58	2.03	0.3
5	Canidae / Ursidae	1.32	0.38	0.87
6	Canidae / Viverridae	1.48	1.83	0.35
7	Felidae / Herpestidae	1.2	0.62	0.75
8	Felidae / Mustelidae	1.46	2.17	0.3
9	Felidae / Procyonidae	2.17	1.63	0.43
10	Felidae / Ursidae	1.1	0.14	0.92
11	Felidae / Viverridae	1.24	0.95	0.67
12	Herpestidae / Mustelidae	1.22	0.77	0.67
13	Herpestidae / Procyonidae	1.81	1.16	0.66
14	Herpestidae / Ursidae	0.92	-0.1	0.92
15	Herpestidae / Viverridae	1.04	0.13	0.92
16	Mustelidae / Procyonidae	1.48	0.85	0.67
17	Mustelidae / Ursidae	0.76	-0.39	0.87
18	Mustelidae / Viverridae	0.85	-0.82	0.67
19	Procyonidae / Ursidae	0.51	-0.8	0.67
20	Procyonidae / Viverridae	0.57	-1.15	0.66
21	Ursidae / Viverridae	1.13	0.16	0.92
