# Supplementary material for: Patterns of Exposure and Infection with Microparasites in Iberian Wild Carnivores: A Review and Meta-Analysis
Source: Animals (Basel). 2021 Sep 16;11(9):2708. doi: 10.3390/ani11092708 (PMC8469010; doi:10.3390/ani11092708)
Supplement: Supplementary file 1 [file animals-11-02708-s001.zip › Table S10.csv]

	pathogen	fam	BioRegion	pred	ci.lb	ci.ub
1	bacteria	Canidae	1	0.2	0	0.53
38	bacteria	Canidae	2	0.07	0	0.38
43	bacteria	Canidae	3	0.08	0	0.27
34	bacteria	Canidae	4	0.09	0	0.31
35	bacteria	Canidae	5	0.08	0	0.23
3	bacteria	Felidae	3	0.08	0	0.24
2	bacteria	Felidae	4	0.09	0	0.31
18	bacteria	Felidae	5	0.08	0	0.24
11	bacteria	Herpestidae	5	0.04	0	0.2
16	bacteria	Mustelidae	5	0.29	0.08	0.56
6	bacteria	Viverridae	5	0.04	0	0.21
23	protozoa	Canidae	1	0.41	0.03	0.85
40	protozoa	Canidae	2	0.58	0.17	0.95
39	protozoa	Canidae	3	0.33	0	0.77
411	protozoa	Canidae	5	0.51	0.11	0.9
110	protozoa	Canidae	6	0.84	0.16	1
42	protozoa	Felidae	1	0.43	0.01	0.91
32	protozoa	Felidae	2	0.6	0.13	0.98
7	protozoa	Felidae	3	0.34	0.01	0.79
5	protozoa	Felidae	4	0.14	0	0.97
161	protozoa	Felidae	5	0.53	0.11	0.92
121	protozoa	Herpestidae	3	0.39	0	1
13	protozoa	Herpestidae	5	0.58	0	1
14	protozoa	Mustelidae	1	0.45	0.03	0.91
21	protozoa	Mustelidae	2	0.62	0.17	0.98
151	protozoa	Mustelidae	3	0.36	0	0.84
22	protozoa	Mustelidae	5	0.55	0.14	0.93
301	protozoa	Mustelidae	6	0.87	0.16	1
37	protozoa	Procyonidae	3	0.59	0	1
33	protozoa	Procyonidae	5	0.76	0.01	1
10	protozoa	Viverridae	1	0.39	0	0.94
8	protozoa	Viverridae	3	0.3	0	0.87
9	protozoa	Viverridae	5	0.49	0.04	0.95
111	protozoa	Viverridae	6	0.82	0.08	1
31	virus	Canidae	1	0.29	0.01	0.67
19	virus	Canidae	2	0.3	0.03	0.66
140	virus	Canidae	3	0.2	0	0.52
138	virus	Canidae	4	0.22	0	0.66
139	virus	Canidae	5	0.2	0	0.52
4	virus	Canidae	6	0.29	0.02	0.67
12	virus	Felidae	3	0.03	0	0.26
15	virus	Felidae	4	0.04	0	0.4
58	virus	Felidae	5	0.03	0	0.27
17	virus	Felidae	6	0.09	0	0.42
44	virus	Herpestidae	3	0.01	0	0.27
41	virus	Herpestidae	5	0.01	0	0.26
431	virus	Herpestidae	6	0.05	0	0.42
128	virus	Mustelidae	2	0.11	0	0.41
105	virus	Mustelidae	3	0.04	0	0.29
52	virus	Mustelidae	5	0.04	0	0.29
51	virus	Mustelidae	6	0.11	0	0.43
29	virus	Viverridae	3	0.09	0	0.43
30	virus	Viverridae	5	0.09	0	0.42
28	virus	Viverridae	6	0.17	0	0.58
