# Supplementary material for: Patterns of Exposure and Infection with Microparasites in Iberian Wild Carnivores: A Review and Meta-Analysis
Source: Animals (Basel). 2021 Sep 16;11(9):2708. doi: 10.3390/ani11092708 (PMC8469010; doi:10.3390/ani11092708)
Supplement: Supplementary file 1 [file animals-11-02708-s001.zip › Table S11.csv]

	specific	factor	Q	df	p
1	CDV	family	8.28	4	0.08
2	CDV	bioregion	6.75	5	0.24
4	CPV-1	family	0.47	5	0.99
5	CPV-1	bioregion	10.19	5	0.07
7	Leishmania infantum	family	0.82	5	0.98
8	Leishmania infantum	bioregion	6	5	0.31
