# Supplementary material for: Patterns of Exposure and Infection with Microparasites in Iberian Wild Carnivores: A Review and Meta-Analysis
Source: Animals (Basel). 2021 Sep 16;11(9):2708. doi: 10.3390/ani11092708 (PMC8469010; doi:10.3390/ani11092708)
Supplement: Supplementary file 1 [file animals-11-02708-s001.zip › Table S12.csv]

	factor	taxa	tips	node	clade	other
1	1	Felidae	2	21	0.13	0.11
2	2	Mustelidae	9	26	0.1	0.12
3	1	Felidae	2	20	0.07	0.14
4	2	Canidae	2	22	0.22	0.12
5	1	Canidae	2	21	0.3	0.21
6	2	Mustelidae	8	23	0.21	0.24
7	3	Felidae	2	19	0.42	0.19
8	1	Mustela, Neovison	5	25	0.05	0.16
9	2	Canidae	2	21	0.3	0.1
10	1	Mustela, Neovison	3	27	0.47	0.28
11	2	Canidae	2	21	0.38	0.31
