# Supplementary material for: Patterns of Exposure and Infection with Microparasites in Iberian Wild Carnivores: A Review and Meta-Analysis
Source: Animals (Basel). 2021 Sep 16;11(9):2708. doi: 10.3390/ani11092708 (PMC8469010; doi:10.3390/ani11092708)
Supplement: Supplementary file 1 [file animals-11-02708-s001.zip › Table S13.csv]

	factor	taxa	tips	node	clade	other
1	1	Canidae	2	20	0.26	0.09
2	1	Felidae	2	19	0.04	0.13
3	2	Procyonidae, Mustelidae	9	22	0.05	0.23
4	1	Martes, Mustela, Neovison, Lutra	7	24	0.33	0.21
