# Supplementary material for: Patterns of Exposure and Infection with Microparasites in Iberian Wild Carnivores: A Review and Meta-Analysis
Source: Animals (Basel). 2021 Sep 16;11(9):2708. doi: 10.3390/ani11092708 (PMC8469010; doi:10.3390/ani11092708)
Supplement: Supplementary file 1 [file animals-11-02708-s001.zip › Table S14.csv]

	edf	Ref.df	Chi.sq	p.value
s(phy_dist)	0	9	0	0.78
s(phy_dist):BioRegion1	0	8	0	0.94
s(phy_dist):BioRegion2	0.78	2	0.83	0.3
s(phy_dist):BioRegion3	0.02	4	0.02	0.32
s(phy_dist):BioRegion4	0	1	0	0.96
s(phy_dist):BioRegion5	0	8	0	0.42
s(phy_dist):BioRegion6	0	6	0	0.95
s(sample)	1	9	23.48	0
