# Supplementary material for: Patterns of Exposure and Infection with Microparasites in Iberian Wild Carnivores: A Review and Meta-Analysis
Source: Animals (Basel). 2021 Sep 16;11(9):2708. doi: 10.3390/ani11092708 (PMC8469010; doi:10.3390/ani11092708)
Supplement: Supplementary file 1 [file animals-11-02708-s001.zip › Table S15.csv]

	X1	ratio	null	t.ratio	p.value
1	1 / 2	5.39	1	1.52	0.16
2	1 / 3	0.69	1	-1.41	0.17
3	1 / 4	4.57	1	1.95	0.08
4	1 / 5	0.49	1	-3.71	0
5	1 / 6	0.28	1	-6.67	0
6	2 / 3	0.13	1	-1.85	0.09
7	2 / 4	0.85	1	-0.12	0.9
8	2 / 5	0.09	1	-2.2	0.05
9	2 / 6	0.05	1	-2.69	0.02
10	3 / 4	6.64	1	2.43	0.03
11	3 / 5	0.71	1	-1.48	0.16
12	3 / 6	0.41	1	-3.77	0
13	4 / 5	0.11	1	-2.97	0.01
14	4 / 6	0.06	1	-3.62	0
15	5 / 6	0.57	1	-3.58	0
