# Supplementary material for: Patterns of Exposure and Infection with Microparasites in Iberian Wild Carnivores: A Review and Meta-Analysis
Source: Animals (Basel). 2021 Sep 16;11(9):2708. doi: 10.3390/ani11092708 (PMC8469010; doi:10.3390/ani11092708)
Supplement: Supplementary file 1 [file animals-11-02708-s001.zip › Table S2.csv]

	X1	ratio	z.ratio	p.value
1	1 / 2	1.5	1.6	0.16
2	1 / 3	1	0.02	0.98
3	1 / 4	1.39	1.01	0.39
4	1 / 5	0.63	-3.01	0.01
5	1 / 6	0.33	-6.76	0
6	2 / 3	0.67	-1.4	0.22
7	2 / 4	0.92	-0.21	0.89
8	2 / 5	0.42	-3.37	0
9	2 / 6	0.22	-5.75	0
10	3 / 4	1.38	0.92	0.41
11	3 / 5	0.62	-2.46	0.03
12	3 / 6	0.33	-5.46	0
13	4 / 5	0.45	-2.42	0.03
14	4 / 6	0.24	-4.3	0
15	5 / 6	0.53	-3.96	0
