# Supplementary material for: Patterns of Exposure and Infection with Microparasites in Iberian Wild Carnivores: A Review and Meta-Analysis
Source: Animals (Basel). 2021 Sep 16;11(9):2708. doi: 10.3390/ani11092708 (PMC8469010; doi:10.3390/ani11092708)
Supplement: Supplementary file 1 [file animals-11-02708-s001.zip › Table S3.csv]

	X1	ratio	z.ratio	p.value
1	Canidae / Felidae	0.77	-1.52	0.54
2	Canidae / Herpestidae	0.71	-1.36	0.6
3	Canidae / Mustelidae	1.04	0.26	0.93
4	Canidae / Procyonidae	1.5	0.95	0.8
5	Canidae / Ursidae	0.97	-0.05	0.96
6	Canidae / Viverridae	0.88	-0.6	0.89
7	Felidae / Herpestidae	0.93	-0.28	0.93
8	Felidae / Mustelidae	1.36	1.76	0.54
9	Felidae / Procyonidae	1.95	1.56	0.54
10	Felidae / Ursidae	1.26	0.3	0.93
11	Felidae / Viverridae	1.15	0.66	0.89
12	Herpestidae / Mustelidae	1.46	1.63	0.54
13	Herpestidae / Procyonidae	2.1	1.62	0.54
14	Herpestidae / Ursidae	1.35	0.38	0.93
15	Herpestidae / Viverridae	1.24	0.81	0.8
16	Mustelidae / Procyonidae	1.44	0.87	0.8
17	Mustelidae / Ursidae	0.93	-0.1	0.96
18	Mustelidae / Viverridae	0.85	-0.87	0.8
19	Procyonidae / Ursidae	0.65	-0.51	0.92
20	Procyonidae / Viverridae	0.59	-1.2	0.69
21	Ursidae / Viverridae	0.92	-0.11	0.96
