# Supplementary material for: Patterns of Exposure and Infection with Microparasites in Iberian Wild Carnivores: A Review and Meta-Analysis
Source: Animals (Basel). 2021 Sep 16;11(9):2708. doi: 10.3390/ani11092708 (PMC8469010; doi:10.3390/ani11092708)
Supplement: Supplementary file 1 [file animals-11-02708-s001.zip › Table S4.csv]

	X1	ratio	z.ratio	p.value
1	1 / 2	0.86	-0.62	0.57
2	1 / 3	0.63	-2.59	0.05
3	1 / 4	0.45	-3.21	0.02
4	1 / 5	0.72	-2.02	0.09
5	1 / 6	1.09	0.41	0.68
6	2 / 3	0.73	-1.25	0.32
7	2 / 4	0.52	-2.2	0.07
8	2 / 5	0.84	-0.72	0.54
9	2 / 6	1.27	0.82	0.52
10	3 / 4	0.71	-1.32	0.31
11	3 / 5	1.15	0.84	0.52
12	3 / 6	1.73	2.5	0.05
13	4 / 5	1.62	1.89	0.11
14	4 / 6	2.45	2.94	0.02
15	5 / 6	1.51	2.22	0.07
