# Supplementary material for: Patterns of Exposure and Infection with Microparasites in Iberian Wild Carnivores: A Review and Meta-Analysis
Source: Animals (Basel). 2021 Sep 16;11(9):2708. doi: 10.3390/ani11092708 (PMC8469010; doi:10.3390/ani11092708)
Supplement: Supplementary file 1 [file animals-11-02708-s001.zip › Table S5.csv]

	fam	BioRegion	pred	ci.lb	ci.ub
1	Canidae	6	0.08	0	0.21
2	Canidae	1	0.17	0.06	0.31
18	Canidae	2	0.08	0	0.38
20	Felidae	4	0.02	0	0.38
21	Felidae	5	0.03	0	0.11
23	Felidae	6	0.04	0	0.32
25	Felidae	3	0.09	0.02	0.2
26	Felidae	1	0.34	0.08	0.65
50	Viverridae	1	0.15	0	0.41
51	Viverridae	5	0.04	0	0.14
54	Viverridae	6	0.27	0.05	0.55
61	Viverridae	3	0	0	0.18
95	Herpestidae	6	0.02	0	0.14
98	Herpestidae	5	0.02	0	0.14
102	Herpestidae	3	0.01	0	0.24
126	Mustelidae	6	0.16	0.04	0.32
129	Mustelidae	1	0.11	0.02	0.24
131	Mustelidae	5	0.11	0.02	0.22
231	Mustelidae	3	0.03	0	0.22
299	Mustelidae	2	0.03	0	0.32
335	Procyonidae	5	0	0	0.55
340	Mustelidae	4	0.04	0	0.5
351	Procyonidae	4	0	0	0.27
354	Ursidae	1	0.26	0	0.72
358	Canidae	5	0.04	0	0.13
361	Canidae	3	0.09	0	0.28
362	Canidae	4	0.5	0.21	0.79
