# Supplementary material for: Patterns of Exposure and Infection with Microparasites in Iberian Wild Carnivores: A Review and Meta-Analysis
Source: Animals (Basel). 2021 Sep 16;11(9):2708. doi: 10.3390/ani11092708 (PMC8469010; doi:10.3390/ani11092708)
Supplement: Supplementary file 1 [file animals-11-02708-s001.zip › Table S6.csv]

	fam	BioRegion	pred	ci.lb	ci.ub
1	Canidae	2	0.44	0.18	0.71
3	Canidae	1	0.26	0.06	0.51
4	Canidae	6	0.47	0.17	0.78
15	Felidae	3	0.07	0	0.21
16	Felidae	4	0.24	0	0.69
17	Felidae	2	0.31	0	1
23	Felidae	6	0.1	0	0.47
24	Felidae	1	0.18	0	0.92
40	Viverridae	5	0.06	0	0.25
41	Viverridae	6	0.57	0.16	0.94
42	Viverridae	3	0.38	0.01	0.85
57	Viverridae	1	0.18	0	0.93
62	Herpestidae	5	0.06	0	0.25
64	Herpestidae	6	0.15	0	0.71
65	Herpestidae	3	0.07	0	0.43
79	Mustelidae	5	0.26	0.07	0.49
80	Mustelidae	1	0.17	0	0.55
81	Mustelidae	6	0.29	0.04	0.61
83	Mustelidae	3	0.08	0	0.41
89	Felidae	5	0.08	0	0.24
154	Mustelidae	2	0.11	0	0.4
198	Procyonidae	5	0.32	0	1
206	Procyonidae	3	0.32	0	1
208	Canidae	4	0.02	0	0.3
209	Canidae	5	0.21	0.05	0.44
210	Canidae	3	0.15	0	0.4
