# Supplementary material for: Patterns of Exposure and Infection with Microparasites in Iberian Wild Carnivores: A Review and Meta-Analysis
Source: Animals (Basel). 2021 Sep 16;11(9):2708. doi: 10.3390/ani11092708 (PMC8469010; doi:10.3390/ani11092708)
Supplement: Supplementary file 1 [file animals-11-02708-s001.zip › Table S7.csv]

	factor	taxa	tips	clade	other	type
1	1	Procyonidae, Mustelidae, Ursidae	12	11.75	26.83	studies
2	2	Mustelidae	9	14.89	18.67	studies
3	3	Mustela	4	7.5	19.43	studies
4	4	Caniformia	2	37	14.25	studies
5	1	Felidae	2	19	7.44	richness
6	1	Canidae	2	0.26	0.13	prevalence
7	2	Procyonidae	2	0.01	0.16	prevalence
8	3	Caniformia	10	0.17	0.12	prevalence
9	1	Mustelidae	9	0.21	0.15	seroprevalence
10	2	Canidae	2	0.3	0.16	seroprevalence
11	3	Mustela, Neovison	5	0.17	0.18	seroprevalence
