# Supplementary material for: Patterns of Exposure and Infection with Microparasites in Iberian Wild Carnivores: A Review and Meta-Analysis
Source: Animals (Basel). 2021 Sep 16;11(9):2708. doi: 10.3390/ani11092708 (PMC8469010; doi:10.3390/ani11092708)
Supplement: Supplementary file 1 [file animals-11-02708-s001.zip › Table S8.csv]

	type	pathogen	factor	Q	df	p
1	prevalence	bacteria	family	5.55	6	0.48
2	prevalence	bacteria	bioregion	3.13	4	0.54
4	prevalence	virus	family	5.93	6	0.43
5	prevalence	virus	bioregion	10.33	5	0.07
7	prevalence	protozoa	family	3.68	5	0.6
8	prevalence	protozoa	bioregion	24.33	5	0
10	seroprevalence	bacteria	family	7.11	4	0.13
11	seroprevalence	bacteria	bioregion	1.72	4	0.79
13	seroprevalence	virus	family	2.49	4	0.65
14	seroprevalence	virus	bioregion	0.89	5	0.97
16	seroprevalence	protozoa	family	0.47	5	0.99
17	seroprevalence	protozoa	bioregion	3.54	5	0.62
