# Supplementary material for: Patterns of Exposure and Infection with Microparasites in Iberian Wild Carnivores: A Review and Meta-Analysis
Source: Animals (Basel). 2021 Sep 16;11(9):2708. doi: 10.3390/ani11092708 (PMC8469010; doi:10.3390/ani11092708)
Supplement: Supplementary file 1 [file animals-11-02708-s001.zip › Table S9.csv]

	pathogen	fam	BioRegion	pred	ci.lb	ci.ub
1	bacteria	Canidae	1	0	0	0.08
5	bacteria	Felidae	1	0.03	0	0.17
7	bacteria	Felidae	4	0.09	0	0.47
8	bacteria	Felidae	3	0.07	0	0.18
9	bacteria	Felidae	5	0.06	0	0.18
11	bacteria	Viverridae	5	0.03	0	0.14
14	bacteria	Viverridae	6	0.13	0.01	0.31
21	bacteria	Viverridae	1	0.01	0	0.12
29	bacteria	Herpestidae	6	0.1	0	0.26
32	bacteria	Herpestidae	5	0.02	0	0.12
39	bacteria	Mustelidae	6	0.18	0.05	0.36
40	bacteria	Mustelidae	1	0.04	0	0.15
41	bacteria	Mustelidae	5	0.07	0.01	0.18
85	bacteria	Mustelidae	3	0.08	0	0.22
118	bacteria	Mustelidae	4	0.11	0	0.49
122	bacteria	Procyonidae	4	0	0	0.25
123	bacteria	Ursidae	1	0.26	0	0.78
125	bacteria	Canidae	5	0.02	0	0.11
126	bacteria	Canidae	6	0.11	0.01	0.26
128	bacteria	Canidae	3	0.02	0	0.14
129	bacteria	Canidae	4	0.05	0	0.39
13	virus	Canidae	6	0.08	0	0.27
51	virus	Canidae	1	0.36	0.08	0.69
111	virus	Felidae	4	0	0	0.32
12	virus	Felidae	5	0	0	0.07
141	virus	Felidae	6	0.09	0	0.29
16	virus	Felidae	3	0	0	0.06
30	virus	Viverridae	5	0	0	0.13
31	virus	Viverridae	6	0.12	0	0.36
321	virus	Viverridae	3	0	0	0.13
47	virus	Herpestidae	6	0.01	0	0.16
48	virus	Herpestidae	5	0	0	0.01
50	virus	Herpestidae	3	0	0	0.01
65	virus	Mustelidae	6	0.14	0.01	0.35
67	virus	Mustelidae	5	0.01	0	0.13
69	virus	Mustelidae	1	0.44	0.11	0.8
119	virus	Mustelidae	3	0.01	0	0.13
152	virus	Mustelidae	2	0.03	0	0.43
156	virus	Procyonidae	5	0.02	0	0.96
161	virus	Ursidae	1	0.25	0	0.89
163	virus	Canidae	3	0	0	0.08
164	virus	Canidae	5	0	0	0.07
15	protozoa	Canidae	1	0.3	0.01	0.69
53	protozoa	Canidae	2	0.13	0	0.57
6	protozoa	Felidae	1	0.36	0.02	0.8
71	protozoa	Felidae	3	0.57	0.16	0.94
91	protozoa	Felidae	5	0.09	0	0.46
112	protozoa	Viverridae	1	0.29	0	0.74
121	protozoa	Viverridae	5	0.04	0	0.4
162	protozoa	Viverridae	6	0	0	0.29
211	protozoa	Herpestidae	5	0.12	0	0.61
22	protozoa	Herpestidae	6	0	0	0.43
24	protozoa	Mustelidae	1	0.25	0	0.62
35	protozoa	Mustelidae	5	0.02	0	0.3
37	protozoa	Mustelidae	6	0	0	0.2
52	protozoa	Mustelidae	2	0.08	0	0.5
671	protozoa	Mustelidae	4	0.37	0.02	0.81
691	protozoa	Procyonidae	5	0	0	0.09
70	protozoa	Procyonidae	4	0.03	0	0.47
72	protozoa	Canidae	4	0.43	0.05	0.86
73	protozoa	Canidae	5	0.05	0	0.38
77	protozoa	Canidae	3	0.51	0.1	0.91
86	protozoa	Canidae	6	0	0	0.25
